# Supplementary material for: Bis{2-meth­oxy-6-[3-(methyl­amino)propyl­imino­meth­yl]phenolato}nickel(II) bis­(perchlorate)
Source: Acta Crystallogr Sect E Struct Rep Online. 2008 Apr 10;64(Pt 5):m646–7. doi: 10.1107/S1600536808009562 (PMC2961174; doi:10.1107/S1600536808009562)
Supplement: Supplementary file 2 [file e-64-0m646-Isup2.hkl]

# 
# h,k,l, Fc-squared, Fo-squared, sigma(Fo-squared) and status flag 
# 
data_I
_shelx_title ' A in Pbca' 
_shelx_refln_list_code          4 
_shelx_F_calc_maximum      460.69 
_exptl_crystal_F_000      1464.00 
_reflns_d_resolution_high  0.7933 
 
loop_ 
 _symmetry_equiv_pos_as_xyz 
 'x, y, z' 
 '-x+1/2, -y, z+1/2' 
 '-x, y+1/2, -z+1/2' 
 'x+1/2, -y+1/2, -z' 
 '-x, -y, -z' 
 'x-1/2, y, -z-1/2' 
 'x, -y-1/2, z-1/2' 
 '-x-1/2, y-1/2, z' 
 
_cell_length_a    13.5568 
_cell_length_b    13.3022 
_cell_length_c    17.3714 
_cell_angle_alpha  90.000 
_cell_angle_beta   90.000 
_cell_angle_gamma  90.000 
 
_shelx_F_squared_multiplier     1.000 
 
loop_ 
 _refln_index_h 
 _refln_index_k 
 _refln_index_l 
 _refln_F_squared_calc 
 _refln_F_squared_meas 
 _refln_F_squared_sigma 
 _refln_observed_status 
   2   0   0    15168.19    14302.93    299.42 o 
   4   0   0     9576.31    10983.57    245.05 o 
   6   0   0     6011.38     5901.67    155.07 o 
   8   0   0     1268.24     1307.50     63.57 o 
  10   0   0    12561.85    12226.20    311.31 o 
  12   0   0     2862.76     2690.40    117.77 o 
  14   0   0      339.67      297.97     54.06 o 
  16   0   0       39.06        2.56     31.66 o 
   2   1   0    20939.78    24880.79    447.69 o 
   4   1   0        3.14        5.83      4.31 o 
   6   1   0     4841.63     4653.03     67.53 o 
   8   1   0      691.00      617.47     57.69 o 
  10   1   0       13.76       23.73     15.43 o 
  12   1   0      843.74      932.68     60.00 o 
  14   1   0        3.44        1.57     29.50 o 
  16   1   0       36.29       94.84     70.60 o 
   0   2   0      144.03       52.18      5.90 o 
   2   2   0     7468.61     8227.24     88.17 o 
   4   2   0    14730.42    16690.42    174.29 o 
   6   2   0     5759.87     4928.32     59.69 o 
   8   2   0     2818.17     2909.69     53.65 o 
  10   2   0      119.23      125.54     21.91 o 
  12   2   0      958.78      933.10     77.37 o 
  14   2   0      770.94      823.41     66.87 o 
  16   2   0      373.44      396.65     45.81 o 
   2   3   0    25737.68    27785.46    282.96 o 
   4   3   0      414.78      383.29     17.62 o 
   6   3   0     2177.59     2311.21     31.92 o 
   8   3   0     2436.80     2428.82     54.04 o 
  10   3   0       21.76        5.82     27.59 o 
  12   3   0      289.25      304.12     33.86 o 
  14   3   0        9.93       13.53     20.29 o 
  16   3   0       33.22       -6.80     25.54 o 
   0   4   0     6461.03     8575.96    190.41 o 
   2   4   0     5980.92     6440.86    101.69 o 
   4   4   0     1136.93     1074.70     19.88 o 
   6   4   0     1213.03     1336.21     23.86 o 
   8   4   0     4220.83     4115.65     62.25 o 
  10   4   0     1520.59     1523.91     46.28 o 
  12   4   0     1450.44     1527.22     68.58 o 
  14   4   0      419.21      429.29     55.34 o 
  16   4   0       74.57       94.52     32.10 o 
   2   5   0     1655.71     2040.25     40.07 o 
   4   5   0     1549.38     1499.99     28.32 o 
   6   5   0     1533.23     1638.64     28.65 o 
   8   5   0      279.63      330.26     17.84 o 
  10   5   0      120.71      176.82     25.36 o 
  12   5   0      149.25      118.48     20.84 o 
  14   5   0       58.32       48.18     25.19 o 
  16   5   0        8.26        8.05     27.11 o 
   0   6   0    13863.05    13278.49    294.17 o 
   2   6   0       48.01       52.40      8.07 o 
   4   6   0     6071.28     7146.27     89.10 o 
   6   6   0     3152.77     3694.55     50.34 o 
   8   6   0     4117.90     4617.20     71.17 o 
  10   6   0       84.32      101.74     18.48 o 
  12   6   0     1569.37     1621.99     63.19 o 
  14   6   0      412.36      390.91     43.60 o 
   2   7   0     2020.70     1730.65     33.74 o 
   4   7   0       43.55       10.13      7.39 o 
   6   7   0       22.52       23.10      7.94 o 
   8   7   0     1637.60     1469.66     37.06 o 
  10   7   0       90.38       90.55     18.09 o 
  12   7   0      380.06      419.97     32.47 o 
  14   7   0       10.05       22.13     22.63 o 
   0   8   0     3244.21     3003.33     99.30 o 
   2   8   0      920.25      941.72     32.10 o 
   4   8   0     7167.06     6986.37     92.49 o 
   6   8   0     4335.36     4174.03     58.74 o 
   8   8   0     3180.00     3277.49     60.15 o 
  10   8   0      152.47      170.76     22.31 o 
  12   8   0      669.36      687.46     39.20 o 
  14   8   0      299.71      263.80     80.85 o 
   2   9   0      846.11      966.18     32.33 o 
   4   9   0        0.22        0.93      8.10 o 
   6   9   0       15.68       38.51     10.01 o 
   8   9   0        2.52        8.72     10.42 o 
  10   9   0       24.54        9.76     14.77 o 
  12   9   0       11.34       -0.39     19.39 o 
  14   9   0        8.83      -23.03     30.54 o 
   0  10   0     9563.88     9460.66    244.61 o 
   2  10   0     2541.31     2379.57     67.41 o 
   4  10   0       47.51       30.92     10.76 o 
   6  10   0        5.70        9.16     10.48 o 
   8  10   0     1037.98      945.37     40.30 o 
  10  10   0     1362.52     1354.96     69.22 o 
  12  10   0      279.74      207.44     48.14 o 
   2  11   0     1093.38     1303.47    116.59 o 
   4  11   0       74.64      107.93     14.76 o 
   6  11   0      287.62      238.30     19.29 o 
   8  11   0      366.72      389.78     47.90 o 
  10  11   0        1.43       -0.80     24.47 o 
  12  11   0       94.86      130.17     44.94 o 
   0  12   0      982.69      998.99     66.25 o 
   2  12   0      538.89      514.46     36.93 o 
   4  12   0     1329.88     1292.92     55.06 o 
   6  12   0      670.55      787.18     47.01 o 
   8  12   0       76.83       94.90     23.45 o 
  10  12   0       10.93       -6.72     23.99 o 
   2  13   0     2164.22     2187.37    183.19 o 
   4  13   0      187.89      139.36     55.18 o 
   6  13   0      230.68      213.43     24.60 o 
   8  13   0      386.11      343.97     36.33 o 
  10  13   0       48.14       52.61     34.38 o 
   0  14   0     2210.21     2766.59    124.73 o 
   2  14   0      133.24      149.47     28.43 o 
   4  14   0      186.10      248.13     33.47 o 
   6  14   0       43.76       40.59     37.34 o 
   8  14   0      105.96       84.02     25.80 o 
   2  15   0       17.98      -14.32     18.91 o 
   4  15   0       37.16       14.51     20.87 o 
   6  15   0        4.26       -6.43     15.65 o 
   0  16   0       61.97      103.95     38.22 o 
   2  16   0       66.28       46.78     24.31 o 
   4  16   0      263.59      248.04     38.38 o 
   1   1   1    51574.63    52901.00    987.51 o 
   2   1   1      779.81      830.32     11.49 o 
   3   1   1     6498.86     6715.02     55.76 o 
   4   1   1      173.61      169.85      5.39 o 
   5   1   1     8357.29     8104.14     68.37 o 
   6   1   1       35.49       47.00      5.72 o 
   7   1   1      148.34      237.67     10.61 o 
   8   1   1       72.55       63.60      9.01 o 
   9   1   1     6109.80     6298.07     90.82 o 
  10   1   1       12.13       -0.81      9.41 o 
  11   1   1     3850.61     3968.16     73.12 o 
  12   1   1       18.99       42.16     13.42 o 
  13   1   1      134.16      130.08     19.20 o 
  14   1   1        0.74      -16.05     12.74 o 
  15   1   1      265.61      235.31     41.46 o 
  16   1   1        0.49      -13.84     15.49 o 
  17   1   1      169.12      238.46     29.89 o 
   0   2   1    12893.75    13359.36    138.35 o 
   1   2   1     9383.85     9384.11     70.02 o 
   2   2   1      751.77      766.21      9.56 o 
   3   2   1      389.43      335.19      6.52 o 
   4   2   1     1932.47     1704.77     18.03 o 
   5   2   1       11.74       12.45      2.97 o 
   6   2   1     1076.54     1265.86     17.30 o 
   7   2   1      423.49      453.00     10.26 o 
   8   2   1       12.22       28.71      5.50 o 
   9   2   1       10.04       12.62      9.06 o 
  10   2   1      130.36      117.04     22.55 o 
  11   2   1        1.00        2.42     10.97 o 
  12   2   1        0.23       11.47     12.62 o 
  13   2   1      267.36      305.20     24.56 o 
  14   2   1        0.02       10.28     16.78 o 
  15   2   1       10.55       16.28     16.24 o 
  16   2   1        6.89       20.22     18.19 o 
   1   3   1       35.63       20.25      4.06 o 
   2   3   1    32253.01    31811.14    228.23 o 
   3   3   1     6986.88     7576.40     57.05 o 
   4   3   1     3916.98     3434.71     28.83 o 
   5   3   1     6559.57     6446.67     48.84 o 
   6   3   1       10.55       30.99      3.84 o 
   7   3   1     5504.40     5252.89     44.69 o 
   8   3   1     1052.20      940.20     19.27 o 
   9   3   1     2290.31     2170.92     46.40 o 
  10   3   1       35.99       17.38     10.36 o 
  11   3   1      412.16      371.58     23.94 o 
  12   3   1      393.52      511.22     28.71 o 
  13   3   1      745.41      758.70     35.21 o 
  14   3   1       69.76       77.25     18.17 o 
  15   3   1      406.03      371.65     26.67 o 
  16   3   1       15.61        6.76     15.00 o 
   0   4   1    20203.53    18715.39    279.86 o 
   1   4   1      339.26      346.48      8.67 o 
   2   4   1     4253.01     3925.13     35.78 o 
   3   4   1      657.73      779.68     12.72 o 
   4   4   1      205.47      221.66      7.12 o 
   5   4   1       17.61       24.36      3.90 o 
   6   4   1     2357.52     1956.80     21.45 o 
   7   4   1      337.12      308.62      9.62 o 
   8   4   1      316.84      320.64     11.46 o 
   9   4   1        8.77       10.10      7.73 o 
  10   4   1      314.61      320.80     17.39 o 
  11   4   1       80.79       87.18     12.55 o 
  12   4   1       25.42       28.14     10.66 o 
  13   4   1        9.45       28.29     11.47 o 
  14   4   1       87.13       79.58     14.84 o 
  15   4   1       10.15        3.26     14.81 o 
  16   4   1       22.53        8.35     15.41 o 
   1   5   1     9651.56     9447.76     76.09 o 
   2   5   1     1155.21      955.90     14.96 o 
   3   5   1    10614.96    10884.10     86.87 o 
   4   5   1     3096.39     2643.62     27.44 o 
   5   5   1      782.34      978.20     15.44 o 
   6   5   1       36.44       38.85      5.00 o 
   7   5   1      949.73     1091.59     16.60 o 
   8   5   1      326.88      302.82     11.97 o 
   9   5   1     3878.37     4040.51     56.28 o 
  10   5   1       52.07       52.30     10.78 o 
  11   5   1     1470.60     1671.41     36.69 o 
  12   5   1      112.81      122.07     15.09 o 
  13   5   1      393.00      403.53     24.47 o 
  14   5   1       43.10       40.57     15.37 o 
  15   5   1       39.28       19.79     16.41 o 
  16   5   1       15.07       36.49     18.24 o 
   0   6   1      277.93      154.29     15.20 o 
   1   6   1      970.70      935.21     18.48 o 
   2   6   1      279.01      218.43      8.45 o 
   3   6   1     1925.72     1728.27     23.03 o 
   4   6   1       21.23       12.18      4.78 o 
   5   6   1      209.45      264.33      9.30 o 
   6   6   1     2111.02     2033.54     24.20 o 
   7   6   1      317.41      391.65     11.13 o 
   8   6   1      557.15      558.10     20.34 o 
   9   6   1      541.83      683.52     20.25 o 
  10   6   1       77.75      110.30     17.42 o 
  11   6   1       62.11       62.44     12.39 o 
  12   6   1       12.14       12.63     10.87 o 
  13   6   1      215.81      228.85     21.81 o 
  14   6   1       24.19       17.50     14.01 o 
  15   6   1        0.24        6.23     14.86 o 
   1   7   1       18.14       18.28      6.36 o 
   2   7   1      388.90      245.99      9.52 o 
   3   7   1    10790.75    11803.19     97.15 o 
   4   7   1     2761.89     2617.55     31.61 o 
   5   7   1     5398.39     5623.27     51.44 o 
   6   7   1      635.19      590.54     15.69 o 
   7   7   1     3005.32     3184.93     34.09 o 
   8   7   1     1325.34     1414.06     29.98 o 
   9   7   1      840.84      852.86     27.58 o 
  10   7   1       14.99       14.00      9.75 o 
  11   7   1        4.99       -5.79     10.23 o 
  12   7   1        4.23        3.45     12.51 o 
  13   7   1      703.66      727.79     47.79 o 
  14   7   1       47.41       36.33     16.28 o 
  15   7   1      222.92      233.85     27.75 o 
   0   8   1       19.10        6.60      9.26 o 
   1   8   1      431.93      328.70     14.73 o 
   2   8   1        4.62       -1.73      5.08 o 
   3   8   1      743.42      869.01     17.80 o 
   4   8   1      497.33      541.87     14.73 o 
   5   8   1        3.25        4.13      5.75 o 
   6   8   1     1013.28     1127.57     32.00 o 
   7   8   1       99.29      142.12     10.39 o 
   8   8   1      626.16      557.82     17.68 o 
   9   8   1      279.07      366.38     15.57 o 
  10   8   1       82.93       67.04     12.46 o 
  11   8   1      161.46      150.96     17.34 o 
  12   8   1       54.98       27.00     13.39 o 
  13   8   1       11.63        0.95     13.55 o 
  14   8   1       14.70       17.74     17.02 o 
   1   9   1     1187.00     1315.11     32.40 o 
   2   9   1        0.87       -9.49      6.33 o 
   3   9   1     1831.26     1726.05     26.72 o 
   4   9   1      412.91      404.16     14.11 o 
   5   9   1     1171.50      941.62     20.20 o 
   6   9   1      126.46      120.58      9.48 o 
   7   9   1     1737.24     1614.99     24.76 o 
   8   9   1      160.14      179.09     12.42 o 
   9   9   1      576.02      592.60     20.39 o 
  10   9   1       13.83       36.29     12.33 o 
  11   9   1      305.43      340.20     23.02 o 
  12   9   1       19.44       22.41     15.12 o 
  13   9   1      305.19      313.98     32.93 o 
  14   9   1       13.29      -16.44     17.29 o 
   0  10   1     2054.84     1993.33     61.16 o 
   1  10   1      407.64      478.19     27.43 o 
   2  10   1      591.81      597.22     25.28 o 
   3  10   1      216.60      256.35     13.57 o 
   4  10   1      227.13      235.60     12.33 o 
   5  10   1        1.69        1.75      6.90 o 
   6  10   1      301.77      326.89     13.49 o 
   7  10   1      147.66      157.74     10.39 o 
   8  10   1       19.95       -1.80      8.24 o 
   9  10   1       10.05        8.50      8.81 o 
  10  10   1       26.72       52.45     16.02 o 
  11  10   1        0.12       -2.95     12.95 o 
  12  10   1        2.31       11.61     17.14 o 
  13  10   1       14.94        7.28     34.81 o 
   1  11   1     1137.64     1014.92     31.55 o 
   2  11   1        7.31      -11.51      8.72 o 
   3  11   1     1082.02     1165.87     37.94 o 
   4  11   1        7.21        2.11      7.35 o 
   5  11   1      607.39      632.19     18.98 o 
   6  11   1        2.50       -3.93      6.80 o 
   7  11   1      319.79      319.15     14.63 o 
   8  11   1       44.90       50.76     11.54 o 
   9  11   1      353.17      357.85     20.14 o 
  10  11   1       10.13        6.88     13.63 o 
  11  11   1      121.23       70.98     19.76 o 
  12  11   1        0.01       -4.33     20.69 o 
   0  12   1       68.67       51.24     19.05 o 
   1  12   1      136.73      137.57     24.87 o 
   2  12   1       11.55       -1.66     10.24 o 
   3  12   1       49.36       40.39     12.72 o 
   4  12   1       13.07       -2.10      9.76 o 
   5  12   1       17.50        4.23      8.20 o 
   6  12   1        6.60        9.60      8.44 o 
   7  12   1        5.26        4.58      8.09 o 
   8  12   1        0.36        3.03     10.50 o 
   9  12   1       39.96       23.69     12.39 o 
  10  12   1        3.21      -10.97     18.37 o 
  11  12   1        1.39       -7.92     17.69 o 
   1  13   1      502.62      493.78     27.04 o 
   2  13   1       20.91       17.07     12.20 o 
   3  13   1      180.67      171.56     20.18 o 
   4  13   1       40.54       70.28     18.56 o 
   5  13   1      812.65      862.65     44.17 o 
   6  13   1        3.63        6.82      9.74 o 
   7  13   1      118.34      124.27     14.69 o 
   8  13   1        8.39        8.41     11.86 o 
   9  13   1      204.37      212.00     22.62 o 
  10  13   1        2.20       -1.99     18.66 o 
   0  14   1      193.34      197.00     29.73 o 
   1  14   1        4.08       -3.44     11.91 o 
   2  14   1        8.61        5.40     12.67 o 
   3  14   1      179.63      175.40     19.74 o 
   4  14   1       25.32       31.28     15.11 o 
   5  14   1        3.58        5.75     12.86 o 
   6  14   1       42.97       43.22     12.68 o 
   7  14   1       55.29       44.40     13.94 o 
   8  14   1       11.02        1.52     13.96 o 
   9  14   1       65.01       78.26     18.21 o 
   1  15   1      388.34      434.37     29.25 o 
   2  15   1        1.34        3.73     13.65 o 
   3  15   1       45.81       29.65     15.02 o 
   4  15   1        7.50       11.79     13.83 o 
   5  15   1      140.72      147.02     21.44 o 
   6  15   1        5.27       -6.39     14.89 o 
   7  15   1       58.16       60.52     20.26 o 
   0  16   1       34.72       54.51     26.71 o 
   1  16   1       27.15       31.80     24.03 o 
   2  16   1        3.67      -20.47     14.45 o 
   3  16   1       21.50       12.06     15.00 o 
   4  16   1       63.50       44.33     18.02 o 
   5  16   1        3.67      -22.35     14.90 o 
   1   0   2      860.58     1119.12     26.02 o 
   2   0   2     4966.86     3990.72     45.56 o 
   3   0   2    74178.52    71163.36   1610.76 o 
   4   0   2     3269.11     2941.36     44.85 o 
   5   0   2      245.60      267.70     14.83 o 
   6   0   2     6713.45     6544.49     90.88 o 
   7   0   2     3357.49     3158.65     52.05 o 
   8   0   2    10017.91    10807.74    172.60 o 
   9   0   2      939.19      884.34     68.26 o 
  10   0   2     3202.12     3476.30     89.09 o 
  11   0   2     1007.91     1151.49     86.66 o 
  12   0   2     2091.97     1926.30     69.25 o 
  13   0   2      122.43      123.95     26.61 o 
  14   0   2      159.63      170.20     30.19 o 
  15   0   2        1.86      -27.90     18.60 o 
  16   0   2      165.07      160.40     35.90 o 
   1   1   2     8808.90     9497.56     75.19 o 
   2   1   2     7522.31     5800.44     45.14 o 
   3   1   2      145.46       86.92      5.46 o 
   4   1   2        5.79       -3.34      2.23 o 
   5   1   2     5124.87     5247.78     47.59 o 
   6   1   2      111.69      218.48      6.90 o 
   7   1   2      972.95     1058.22     17.98 o 
   8   1   2       24.15       52.69      7.72 o 
   9   1   2      377.06      390.58     20.31 o 
  10   1   2        2.14       -4.93      9.41 o 
  11   1   2      102.94       99.99     15.63 o 
  12   1   2       32.90       33.13     13.46 o 
  13   1   2       43.62       44.25     15.04 o 
  14   1   2        0.90      -18.91     12.61 o 
  15   1   2      151.25      133.12     21.64 o 
  16   1   2        3.80      -24.07     16.05 o 
   0   2   2    53158.86    52571.53    602.87 o 
   1   2   2     2331.78     2833.03     24.69 o 
   2   2   2       77.77       74.49      3.98 o 
   3   2   2    41755.22    41709.11    313.96 o 
   4   2   2     5687.42     6738.76     51.61 o 
   5   2   2      607.76      616.64     11.60 o 
   6   2   2     4647.47     4921.16     42.92 o 
   7   2   2     4985.23     5036.36     48.83 o 
   8   2   2     5155.22     5280.42     65.84 o 
   9   2   2      665.61      709.98     25.98 o 
  10   2   2     3211.53     3133.30     59.68 o 
  11   2   2      618.55      590.60     41.09 o 
  12   2   2     1341.22     1219.26     39.97 o 
  13   2   2      382.60      437.41     28.27 o 
  14   2   2      128.29      128.99     20.46 o 
  15   2   2        0.20        9.66     15.70 o 
  16   2   2      161.12      159.43     25.69 o 
   1   3   2    14946.96    15765.28    116.46 o 
   2   3   2      352.96      442.59      8.17 o 
   3   3   2      182.96      221.37      6.97 o 
   4   3   2      291.41      229.40      6.53 o 
   5   3   2     9492.17     9366.75     67.55 o 
   6   3   2      181.84      283.97      7.71 o 
   7   3   2     1051.93     1111.64     20.58 o 
   8   3   2       77.00       85.85      7.48 o 
   9   3   2     1061.16     1137.81     32.89 o 
  10   3   2      285.30      297.91     20.66 o 
  11   3   2      303.65      358.89     23.64 o 
  12   3   2       28.47       27.95     13.66 o 
  13   3   2       72.72       63.91     19.37 o 
  14   3   2        4.97       -1.25     12.01 o 
  15   3   2       84.64       68.96     19.57 o 
  16   3   2       14.69       13.92     15.82 o 
   0   4   2     3412.35     3741.73     57.02 o 
   1   4   2        8.96       49.85      4.58 o 
   2   4   2     2744.69     2574.16     27.92 o 
   3   4   2     1268.64     1230.80     15.51 o 
   4   4   2     9887.43     9596.03     72.79 o 
   5   4   2      137.30      136.49      6.30 o 
   6   4   2     6559.99     6402.01     50.92 o 
   7   4   2     1950.68     1939.16     22.02 o 
   8   4   2     2746.65     2856.57     34.52 o 
   9   4   2      102.23       73.32     10.23 o 
  10   4   2      223.51      250.58     15.84 o 
  11   4   2        8.07        9.62      9.44 o 
  12   4   2      978.38      981.38     29.22 o 
  13   4   2       19.88        1.62     10.94 o 
  14   4   2      494.88      582.17     35.78 o 
  15   4   2        3.39        0.99     14.04 o 
  16   4   2      195.99      216.72     33.06 o 
   1   5   2     2484.76     2309.28     34.45 o 
   2   5   2      256.82      339.62      9.85 o 
   3   5   2     1095.98      866.81     18.45 o 
   4   5   2        2.64        1.44      3.87 o 
   5   5   2     1645.59     1857.24     22.31 o 
   6   5   2       12.86       19.39      5.27 o 
   7   5   2        0.64        1.16      4.01 o 
   8   5   2      109.89      120.17      8.97 o 
   9   5   2      426.09      425.89     16.20 o 
  10   5   2      210.42      219.04     15.75 o 
  11   5   2       70.33       69.70     12.27 o 
  12   5   2        8.22       13.37     10.62 o 
  13   5   2       41.56       49.75     14.52 o 
  14   5   2        2.40       17.61     14.17 o 
  15   5   2        4.10        3.02     14.62 o 
  16   5   2        1.82      -23.61     15.74 o 
   0   6   2     2136.89     1917.75     44.34 o 
   1   6   2      282.70      130.75      8.55 o 
   2   6   2     7084.83     6599.92     58.28 o 
   3   6   2     3519.26     3477.98     36.24 o 
   4   6   2    14000.77    14811.83    110.38 o 
   5   6   2       36.89       27.32      5.09 o 
   6   6   2     3076.79     3204.37     33.88 o 
   7   6   2       41.19       55.38      6.80 o 
   8   6   2     1597.35     1652.27     26.78 o 
   9   6   2      307.60      266.02     14.25 o 
  10   6   2      411.33      396.25     19.69 o 
  11   6   2      113.54      150.51     14.93 o 
  12   6   2     1075.17     1111.02     36.63 o 
  13   6   2       10.30       12.03     13.50 o 
  14   6   2      543.99      638.35     43.23 o 
  15   6   2        2.65       -8.82     13.95 o 
   1   7   2       47.61       35.90      7.02 o 
   2   7   2      286.98      187.59      8.74 o 
   3   7   2       11.60       -3.21      4.51 o 
   4   7   2      633.41      625.81     13.91 o 
   5   7   2        8.64        2.88      4.93 o 
   6   7   2       43.39       62.24      6.78 o 
   7   7   2      142.17      186.13      9.32 o 
   8   7   2      199.65      203.95     11.78 o 
   9   7   2       11.21        6.70      9.62 o 
  10   7   2       39.30       14.90     10.36 o 
  11   7   2        0.02        8.12     11.47 o 
  12   7   2      168.59      164.95     21.15 o 
  13   7   2        9.59       11.28     13.35 o 
  14   7   2        4.02        9.18     14.53 o 
  15   7   2        2.36       15.24     18.72 o 
   0   8   2     3391.37     3845.97     84.12 o 
   1   8   2        7.74        3.32      6.40 o 
   2   8   2     2359.88     2548.32     37.54 o 
   3   8   2     1596.71     1460.45     23.29 o 
   4   8   2     4481.66     4614.76     48.26 o 
   5   8   2       19.47       12.04      5.50 o 
   6   8   2     1139.10     1098.25     19.98 o 
   7   8   2     1041.98     1105.95     19.71 o 
   8   8   2     2087.02     2156.63     33.20 o 
   9   8   2        0.02       -3.52      7.83 o 
  10   8   2       16.91        6.44     10.83 o 
  11   8   2       13.47        9.95     11.94 o 
  12   8   2      387.13      413.08     25.70 o 
  13   8   2        9.94        2.63     14.94 o 
  14   8   2      122.87      114.87     21.60 o 
   1   9   2        0.15        8.46      7.19 o 
   2   9   2      424.50      533.96     33.61 o 
   3   9   2       15.50        2.61      5.86 o 
   4   9   2      265.06      291.19     12.39 o 
   5   9   2     1987.82     2163.33     33.48 o 
   6   9   2        4.54       -3.60      5.94 o 
   7   9   2       59.94       30.37      7.17 o 
   8   9   2      162.61      166.33     13.12 o 
   9   9   2      370.31      384.18     17.58 o 
  10   9   2       52.40       54.00     14.86 o 
  11   9   2        4.27      -17.40     15.16 o 
  12   9   2      103.50      104.26     18.99 o 
  13   9   2        0.24      -11.59     15.29 o 
  14   9   2        1.68       -6.89     18.67 o 
   0  10   2      717.35      665.38     36.53 o 
   1  10   2      420.70      414.06     26.06 o 
   2  10   2      939.93      891.03     25.62 o 
   3  10   2     2313.38     2286.10     38.96 o 
   4  10   2     1124.25     1238.79     28.93 o 
   5  10   2        1.68        0.93      6.39 o 
   6  10   2      840.19      865.30     20.94 o 
   7  10   2     1464.34     1557.42     34.63 o 
   8  10   2      856.20      776.01     30.32 o 
   9  10   2       44.43       56.35     11.58 o 
  10  10   2      282.01      284.34     24.16 o 
  11  10   2        3.03        4.49     13.52 o 
  12  10   2      212.76      248.40     25.69 o 
  13  10   2      137.63      147.29     39.92 o 
   1  11   2     1105.03     1170.88     35.36 o 
   2  11   2      135.17      226.04     18.46 o 
   3  11   2       12.55       15.57     10.21 o 
   4  11   2        6.39        8.15      8.49 o 
   5  11   2     1497.63     1646.51     34.04 o 
   6  11   2       16.69        7.33      7.75 o 
   7  11   2       69.15       80.82     10.83 o 
   8  11   2       17.68       29.10     10.62 o 
   9  11   2      386.87      350.21     20.42 o 
  10  11   2        2.33      -16.00     12.04 o 
  11  11   2       99.67       84.89     29.91 o 
  12  11   2        3.51       -0.48     17.01 o 
   0  12   2     1148.51     1461.27     57.15 o 
   1  12   2        8.75        0.15     10.14 o 
   2  12   2      100.15      121.46     23.54 o 
   3  12   2      314.08      298.06     24.94 o 
   4  12   2      525.04      526.62     25.34 o 
   5  12   2        2.05      -10.60      7.83 o 
   6  12   2      418.38      415.94     18.59 o 
   7  12   2      123.93       88.87     13.18 o 
   8  12   2      370.57      363.99     20.80 o 
   9  12   2        0.90       -1.55     10.15 o 
  10  12   2      310.42      261.22     25.62 o 
  11  12   2        4.32       26.19     21.54 o 
   1  13   2      361.55      315.36     23.27 o 
   2  13   2       88.02       63.25     14.38 o 
   3  13   2        0.74       -1.07     11.28 o 
   4  13   2        0.30       -1.49     10.46 o 
   5  13   2      644.70      572.73     25.18 o 
   6  13   2        6.11       -5.05      8.87 o 
   7  13   2       14.94       18.53     11.15 o 
   8  13   2        0.07       -9.21     10.70 o 
   9  13   2       93.03       81.44     16.66 o 
  10  13   2        0.60       -0.08     20.62 o 
   0  14   2      249.51      187.14     29.70 o 
   1  14   2        0.42      -15.66     10.44 o 
   2  14   2       16.08       -4.65     11.78 o 
   3  14   2      107.96       76.96     16.22 o 
   4  14   2      427.63      411.57     27.07 o 
   5  14   2       13.44       -2.64     11.66 o 
   6  14   2      264.61      294.63     22.45 o 
   7  14   2       44.57       44.00     16.02 o 
   8  14   2      171.62      137.52     23.24 o 
   9  14   2        8.09      -17.80     16.15 o 
   1  15   2       72.02       34.81     15.18 o 
   2  15   2       24.19       21.11     14.54 o 
   3  15   2        2.41        1.73     13.39 o 
   4  15   2        0.03      -18.56     12.37 o 
   5  15   2      100.62       74.32     17.63 o 
   6  15   2        1.35       -6.51     12.97 o 
   7  15   2        7.69       22.33     19.77 o 
   0  16   2      106.91       83.77     27.41 o 
   1  16   2        6.92      -13.99     13.46 o 
   2  16   2       78.63       54.85     23.57 o 
   3  16   2       13.99      -15.29     14.02 o 
   4  16   2      181.39      219.34     25.24 o 
   1   1   3       17.60      110.81      4.14 o 
   2   1   3     4057.40     3796.74     32.28 o 
   3   1   3     7838.68     8908.38     73.12 o 
   4   1   3      871.23      870.51     13.02 o 
   5   1   3     9554.20    10218.86     84.25 o 
   6   1   3       20.52       16.42      3.22 o 
   7   1   3     1952.06     1969.62     24.19 o 
   8   1   3      184.28      218.58     10.12 o 
   9   1   3     4269.47     4354.41     70.47 o 
  10   1   3       89.07       72.03     13.16 o 
  11   1   3     1167.77     1202.14     42.10 o 
  12   1   3       14.44       35.52     13.87 o 
  13   1   3      596.09      629.43     44.42 o 
  14   1   3        1.44       -7.85     13.53 o 
  15   1   3      520.15      505.18     46.45 o 
  16   1   3        5.66       -6.76     16.51 o 
   0   2   3    13170.67    13419.62    141.92 o 
   1   2   3      633.09      552.46     11.67 o 
   2   2   3     9833.35     9253.69     75.72 o 
   3   2   3       74.04      130.42      4.67 o 
   4   2   3     2922.26     2966.75     28.50 o 
   5   2   3      164.07      175.57      6.15 o 
   6   2   3      450.18      559.33     10.51 o 
   7   2   3     1117.44     1090.39     17.48 o 
   8   2   3      217.11      284.07     13.50 o 
   9   2   3      285.33      221.60     17.10 o 
  10   2   3      273.46      266.12     19.48 o 
  11   2   3      144.37      154.41     18.28 o 
  12   2   3      186.47      167.12     19.98 o 
  13   2   3       48.05       35.30     17.40 o 
  14   2   3       21.84       15.05     15.67 o 
  15   2   3        7.88       -2.82     15.15 o 
  16   2   3        0.21      -15.26     16.80 o 
   1   3   3    38869.33    37957.75    271.76 o 
   2   3   3     6403.98     6152.37     47.46 o 
   3   3   3     2913.83     3271.18     28.89 o 
   4   3   3      491.39      465.14      9.77 o 
   5   3   3     3615.81     4007.20     33.94 o 
   6   3   3       19.93       20.55      3.82 o 
   7   3   3      323.51      407.63      9.83 o 
   8   3   3       30.99       17.60      5.62 o 
   9   3   3     5341.56     5510.23     80.09 o 
  10   3   3       73.96       68.39     18.86 o 
  11   3   3     3629.97     3531.13     67.90 o 
  12   3   3      117.74      152.85     20.05 o 
  13   3   3       96.12       77.49     15.77 o 
  14   3   3       67.85       54.65     15.37 o 
  15   3   3       59.78       39.74     16.09 o 
  16   3   3        1.21        5.28     15.25 o 
   0   4   3      652.71      822.89     19.19 o 
   1   4   3     1446.63     1130.68     18.62 o 
   2   4   3      624.21      570.39      9.87 o 
   3   4   3     1235.78      832.16     15.47 o 
   4   4   3     2240.95     2375.42     24.52 o 
   5   4   3       68.91       71.89      5.23 o 
   6   4   3      587.75      464.84     11.82 o 
   7   4   3        6.32        7.70      4.07 o 
   8   4   3      113.96      158.44      9.02 o 
   9   4   3      639.81      614.88     29.83 o 
  10   4   3     2866.14     3045.16     53.10 o 
  11   4   3       18.36       54.72     11.34 o 
  12   4   3       13.34        7.17     11.18 o 
  13   4   3      253.74      293.60     22.47 o 
  14   4   3      194.55      220.47     22.02 o 
  15   4   3        0.38      -19.50     13.00 o 
  16   4   3       18.75        9.62     16.19 o 
   1   5   3      284.84      465.14     12.85 o 
   2   5   3      318.01      422.01     10.06 o 
   3   5   3    17728.90    17199.44    123.84 o 
   4   5   3      340.32      237.74     10.36 o 
   5   5   3     7518.29     6707.08     56.19 o 
   6   5   3      121.98      167.14      7.70 o 
   7   5   3     3419.15     3239.51     32.44 o 
   8   5   3      516.78      556.67     15.29 o 
   9   5   3      528.74      473.65     16.85 o 
  10   5   3      246.20      291.24     17.26 o 
  11   5   3       10.60       44.40     12.38 o 
  12   5   3        0.24       -4.87     10.74 o 
  13   5   3      939.03     1002.46     35.93 o 
  14   5   3       44.05       68.70     16.84 o 
  15   5   3      414.41      443.07     29.53 o 
  16   5   3        6.80       19.90     17.65 o 
   0   6   3     1342.28     1194.12     59.13 o 
   1   6   3       48.04       10.74      5.05 o 
   2   6   3      175.21      245.21      9.63 o 
   3   6   3     2484.87     1934.97     23.08 o 
   4   6   3       14.70        4.69      4.41 o 
   5   6   3        2.35        2.08      4.42 o 
   6   6   3      285.55      321.12     10.51 o 
   7   6   3      374.11      369.25     13.90 o 
   8   6   3      506.71      484.31     15.05 o 
   9   6   3      480.69      487.99     17.79 o 
  10   6   3       17.77       10.55     10.75 o 
  11   6   3      319.09      403.69     23.35 o 
  12   6   3        2.63       -7.94     11.36 o 
  13   6   3       76.70      111.78     17.51 o 
  14   6   3       12.60       31.88     15.06 o 
  15   6   3        2.41        0.82     16.95 o 
   1   7   3     8797.54     7440.95     85.30 o 
   2   7   3      479.36      293.54     12.62 o 
   3   7   3     6697.23     6790.96     61.92 o 
   4   7   3      101.50       89.00      8.73 o 
   5   7   3       68.66      110.30      7.84 o 
   6   7   3      190.30      276.40     11.04 o 
   7   7   3      633.75      670.61     14.97 o 
   8   7   3      245.06      354.39     14.08 o 
   9   7   3     1662.40     1847.18     36.70 o 
  10   7   3      271.92      220.03     20.82 o 
  11   7   3      782.28      867.65     36.90 o 
  12   7   3       19.37       11.60     12.96 o 
  13   7   3      329.83      310.11     27.72 o 
  14   7   3        5.23       -9.04     15.21 o 
  15   7   3        9.59       -4.54     16.92 o 
   0   8   3       53.53       94.03     16.09 o 
   1   8   3     1519.18     1425.34     29.51 o 
   2   8   3       28.55       19.12      6.46 o 
   3   8   3     2220.72     1924.37     27.14 o 
   4   8   3        0.13       49.05      8.67 o 
   5   8   3       53.09       55.20      7.50 o 
   6   8   3      619.59      747.44     17.44 o 
   7   8   3      308.16      324.52     12.33 o 
   8   8   3       50.93       32.05      9.19 o 
   9   8   3       41.39       37.06     10.55 o 
  10   8   3       73.05       68.91     15.29 o 
  11   8   3       41.92       55.85     16.32 o 
  12   8   3       82.50       61.68     17.41 o 
  13   8   3      120.28       95.82     19.68 o 
  14   8   3        0.02      -20.90     14.90 o 
   1   9   3      455.27      680.37     21.95 o 
   2   9   3      295.07      450.91     18.49 o 
   3   9   3     2824.58     3168.53     45.81 o 
   4   9   3      385.05      423.83     13.88 o 
   5   9   3     2087.24     2057.13     28.56 o 
   6   9   3      274.68      349.93     17.34 o 
   7   9   3     1001.63     1064.43     23.93 o 
   8   9   3      590.38      682.52     22.96 o 
   9   9   3      452.01      461.06     24.29 o 
  10   9   3       15.12        3.32     13.23 o 
  11   9   3       44.99       23.55     15.90 o 
  12   9   3      119.83       89.63     20.47 o 
  13   9   3      303.05      301.39     31.97 o 
  14   9   3        7.44      -16.04     16.22 o 
   0  10   3      260.84      390.19     37.67 o 
   1  10   3       89.24       88.39     15.00 o 
   2  10   3       24.93       14.88      9.52 o 
   3  10   3      428.46      424.30     18.06 o 
   4  10   3      256.74      338.73     18.95 o 
   5  10   3        4.42       10.48      7.16 o 
   6  10   3       17.27       16.59      7.93 o 
   7  10   3       95.39       95.47     15.69 o 
   8  10   3        0.02       -2.47      8.91 o 
   9  10   3      101.49      109.59     13.48 o 
  10  10   3      272.53      294.19     24.91 o 
  11  10   3        9.89       22.90     14.44 o 
  12  10   3       28.46        9.07     15.68 o 
  13  10   3       31.08       24.28     17.13 o 
   1  11   3     1169.39     1246.47     54.80 o 
   2  11   3      542.65      417.69     20.64 o 
   3  11   3      306.00      309.08     17.59 o 
   4  11   3       87.29       60.44     10.87 o 
   5  11   3      801.21      856.33     23.15 o 
   6  11   3        0.82       -4.34      7.57 o 
   7  11   3      440.74      486.64     23.62 o 
   8  11   3       50.52       35.88     11.08 o 
   9  11   3      409.00      461.69     22.48 o 
  10  11   3        5.07        6.28     13.58 o 
  11  11   3      234.89      258.44     25.73 o 
  12  11   3       24.05        9.18     16.18 o 
   0  12   3       10.20      -14.18     14.70 o 
   1  12   3      100.34       95.40     18.67 o 
   2  12   3      212.72      223.22     21.91 o 
   3  12   3       24.16        7.24     10.29 o 
   4  12   3       18.68       -5.87      8.60 o 
   5  12   3        0.10        3.71      8.22 o 
   6  12   3       29.14       17.33      9.32 o 
   7  12   3        1.80       -3.09      9.47 o 
   8  12   3        6.39       -1.80     10.43 o 
   9  12   3        9.62        5.64     11.82 o 
  10  12   3        1.58        7.51     15.28 o 
  11  12   3        9.60      -17.40     14.41 o 
   1  13   3      507.65      532.60     27.85 o 
   2  13   3        5.14        1.32     11.20 o 
   3  13   3      202.52      183.17     49.12 o 
   4  13   3        0.18       -2.99     10.54 o 
   5  13   3      195.84      162.81     16.39 o 
   6  13   3        2.37       -4.71      9.82 o 
   7  13   3      169.12      140.98     17.44 o 
   8  13   3       16.00       15.43     13.62 o 
   9  13   3      317.32      343.53     22.44 o 
  10  13   3        3.57       12.07     15.40 o 
   0  14   3        9.92      -12.40     16.62 o 
   1  14   3       10.32        8.49     12.71 o 
   2  14   3       20.68       -1.72     11.94 o 
   3  14   3       45.33       54.73     16.59 o 
   4  14   3       26.68       14.39     18.74 o 
   5  14   3        3.14       20.54     12.43 o 
   6  14   3        2.64       -4.27     10.48 o 
   7  14   3       39.80       28.30     13.99 o 
   8  14   3       12.61        9.30     13.72 o 
   9  14   3        1.43       12.30     24.92 o 
   1  15   3       67.95       45.41     16.04 o 
   2  15   3        0.62       -9.03     13.06 o 
   3  15   3      132.95      143.75     24.39 o 
   4  15   3        7.48      -13.46     13.25 o 
   5  15   3      381.26      409.94     39.59 o 
   6  15   3        2.01        0.80     13.63 o 
   7  15   3       93.69       63.73     22.26 o 
   0  16   3       39.85       59.96     25.01 o 
   1  16   3       37.38       36.95     16.49 o 
   2  16   3       60.34       57.63     17.93 o 
   3  16   3      114.39      121.40     20.73 o 
   4  16   3       22.06       12.96     18.33 o 
   0   0   4       23.91       11.49      5.10 o 
   1   0   4     9088.79     8829.45     85.21 o 
   2   0   4    21687.10    21760.19    257.84 o 
   3   0   4     4038.78     3768.62     47.27 o 
   4   0   4    15523.54    16512.22    174.34 o 
   5   0   4      637.21      487.14     13.71 o 
   6   0   4     4174.26     4165.82     54.08 o 
   7   0   4     1545.56     1274.00     31.41 o 
   8   0   4     2142.50     2196.90     44.59 o 
   9   0   4      269.53      249.13     49.10 o 
  10   0   4      152.48       89.94     19.54 o 
  11   0   4        1.54       25.97     17.56 o 
  12   0   4      452.48      390.73     35.66 o 
  13   0   4      381.13      355.50     49.18 o 
  14   0   4     1072.08     1110.17     57.86 o 
  15   0   4        5.73       -8.08     21.48 o 
  16   0   4      406.27      415.96     47.67 o 
   1   1   4      133.48       69.88      4.30 o 
   2   1   4    27880.96    28969.54    222.13 o 
   3   1   4        1.64       -2.77      3.10 o 
   4   1   4     1046.45      931.58     14.23 o 
   5   1   4      109.71       96.54      5.90 o 
   6   1   4      105.24       68.38      4.82 o 
   7   1   4      509.24      583.83     11.09 o 
   8   1   4     2889.47     2676.55     36.01 o 
   9   1   4      311.11      194.52     16.28 o 
  10   1   4       11.08       19.80     10.34 o 
  11   1   4      280.07      305.88     21.92 o 
  12   1   4     1127.97     1089.16     37.58 o 
  13   1   4        4.53       13.26     13.02 o 
  14   1   4       23.62       35.91     15.73 o 
  15   1   4        0.24        9.61     16.08 o 
  16   1   4       52.32       17.42     18.68 o 
   0   2   4   212230.69   205297.98   7431.51 o 
   1   2   4      204.51      303.82     10.54 o 
   2   2   4     1690.89     1929.99     20.13 o 
   3   2   4       25.43        3.34      2.69 o 
   4   2   4       76.37      146.97      6.82 o 
   5   2   4      220.31      209.07      6.87 o 
   6   2   4      535.92      637.98     11.89 o 
   7   2   4       46.17       73.37      5.75 o 
   8   2   4     3565.38     3547.21     45.82 o 
   9   2   4      329.23      359.05     23.46 o 
  10   2   4     4108.33     4188.91     86.20 o 
  11   2   4       17.67       18.90     11.99 o 
  12   2   4     1678.28     1803.88     68.26 o 
  13   2   4        1.74        2.84     13.63 o 
  14   2   4       17.74       18.87     15.19 o 
  15   2   4        1.03      -10.10     15.29 o 
  16   2   4       81.12       50.54     18.95 o 
   1   3   4      355.67      245.57      7.15 o 
   2   3   4       44.26       13.48      3.72 o 
   3   3   4     9319.21     9730.00     72.22 o 
   4   3   4      156.25      261.99      9.67 o 
   5   3   4      259.20      194.71      6.75 o 
   6   3   4       68.50       50.92      4.86 o 
   7   3   4      181.44      216.16     10.87 o 
   8   3   4      103.92      137.86     13.96 o 
   9   3   4      346.61      398.17     19.25 o 
  10   3   4        7.85        4.66      9.66 o 
  11   3   4      514.58      517.11     24.29 o 
  12   3   4      123.71      111.01     15.75 o 
  13   3   4       47.30       27.18     12.75 o 
  14   3   4        8.17        0.98     13.18 o 
  15   3   4        1.11      -14.72     13.67 o 
  16   3   4       10.57       -0.51     14.84 o 
   0   4   4    11861.41    14298.56    156.75 o 
   1   4   4      681.73      747.78     12.79 o 
   2   4   4     1251.25     1313.73     16.98 o 
   3   4   4     1892.41     1783.76     19.77 o 
   4   4   4    14204.01    14247.86    104.17 o 
   5   4   4     1248.74     1300.73     17.54 o 
   6   4   4     5520.96     5155.28     50.15 o 
   7   4   4        2.95        7.27      3.97 o 
   8   4   4     2722.74     2991.90     36.03 o 
   9   4   4       28.95       29.24      8.11 o 
  10   4   4       10.87        4.59      9.88 o 
  11   4   4       44.29       45.25     12.43 o 
  12   4   4     1298.59     1304.80     42.19 o 
  13   4   4        0.18       -7.22     12.23 o 
  14   4   4      563.11      567.32     30.23 o 
  15   4   4        2.33      -12.02     13.21 o 
  16   4   4      259.60      242.36     25.76 o 
   1   5   4     1950.23     1976.49     26.59 o 
   2   5   4     1572.78     1164.63     16.75 o 
   3   5   4     1550.79     1755.18     20.55 o 
   4   5   4      219.30      173.68      7.23 o 
   5   5   4      161.09      134.86      7.07 o 
   6   5   4      904.95      828.27     15.09 o 
   7   5   4        1.81        6.51      4.66 o 
   8   5   4      136.43      235.09     11.17 o 
   9   5   4      102.84      112.33     13.86 o 
  10   5   4       75.22      159.15     16.60 o 
  11   5   4      163.06      182.26     22.43 o 
  12   5   4        0.96        0.23     11.55 o 
  13   5   4       44.49       57.07     15.35 o 
  14   5   4       30.81       16.13     14.63 o 
  15   5   4       10.20       18.40     17.48 o 
   0   6   4      294.08      663.12     23.38 o 
   1   6   4     1099.51     1206.38     23.38 o 
   2   6   4     2197.40     1910.11     26.61 o 
   3   6   4        2.29       -0.40      4.36 o 
   4   6   4     3669.22     3840.51     37.30 o 
   5   6   4      228.25      192.66      9.53 o 
   6   6   4     3062.84     2871.87     31.97 o 
   7   6   4       92.14       71.35      6.90 o 
   8   6   4     3418.84     3103.50     42.07 o 
   9   6   4      199.84      249.07     21.76 o 
  10   6   4      160.60      161.79     16.51 o 
  11   6   4       22.01        2.52     11.03 o 
  12   6   4      993.48     1053.23     35.30 o 
  13   6   4        9.26        0.02     14.66 o 
  14   6   4      348.42      308.39     30.36 o 
  15   6   4        9.27       -5.58     21.03 o 
   1   7   4      144.12      182.96     10.88 o 
   2   7   4      221.04      317.89     16.82 o 
   3   7   4      147.76      165.09      9.66 o 
   4   7   4      203.14      202.15      8.83 o 
   5   7   4      322.15      339.63     10.97 o 
   6   7   4       23.78        7.32      5.60 o 
   7   7   4      108.87       79.52      9.40 o 
   8   7   4       17.40        1.73      7.62 o 
   9   7   4       19.71        4.63      9.03 o 
  10   7   4       39.64       45.87     13.77 o 
  11   7   4        4.17       13.07     13.26 o 
  12   7   4        0.15       11.10     14.05 o 
  13   7   4        0.77      -16.89     13.78 o 
  14   7   4        0.05       -4.73     14.95 o 
  15   7   4        0.58       -1.59     18.12 o 
   0   8   4    11545.94    12424.75    283.24 o 
   1   8   4        0.31       -0.96      6.27 o 
   2   8   4     1311.59     1228.23     25.54 o 
   3   8   4      458.35      524.77     14.17 o 
   4   8   4      179.73      151.67      8.67 o 
   5   8   4      204.62      196.22      9.79 o 
   6   8   4       81.70      103.92      9.48 o 
   7   8   4      106.22      101.35     10.09 o 
   8   8   4     1934.27     2129.74     38.99 o 
   9   8   4       54.22       34.47     11.50 o 
  10   8   4     1443.69     1623.69     54.05 o 
  11   8   4       22.43       31.95     14.43 o 
  12   8   4      704.82      869.10     45.82 o 
  13   8   4       40.91       51.11     17.77 o 
  14   8   4       57.86       51.79     19.03 o 
   1   9   4      181.32      324.86     16.87 o 
   2   9   4     1110.10     1200.61     26.87 o 
   3   9   4      112.87      137.50     10.46 o 
   4   9   4       16.86        7.73      6.74 o 
   5   9   4      157.89      183.63     12.04 o 
   6   9   4      257.49      366.79     15.35 o 
   7   9   4        4.57       12.59      7.98 o 
   8   9   4      897.71     1013.34     27.52 o 
   9   9   4       86.84      127.04     23.90 o 
  10   9   4        2.61      -24.02     17.07 o 
  11   9   4       99.58      101.13     18.69 o 
  12   9   4      194.79      219.89     26.27 o 
  13   9   4        6.38       -9.24     15.54 o 
  14   9   4        0.12      -22.84     15.23 o 
   0  10   4      593.98      721.12     37.05 o 
   1  10   4      594.26      529.02     25.60 o 
   2  10   4      772.71      779.58     25.31 o 
   3  10   4       26.36       51.10     10.06 o 
   4  10   4     2894.24     3237.37     44.89 o 
   5  10   4        1.07       -0.97      7.24 o 
   6  10   4     1191.51     1296.47     34.47 o 
   7  10   4        0.24       -5.51      9.35 o 
   8  10   4      576.09      612.43     23.23 o 
   9  10   4        4.72        4.72     10.94 o 
  10  10   4        1.85        6.83     12.84 o 
  11  10   4        2.58        4.06     13.48 o 
  12  10   4      294.37      323.55     29.00 o 
  13  10   4       10.22      -19.76     16.44 o 
   1  11   4       27.48       59.97     14.47 o 
   2  11   4     1325.70     1363.48     34.33 o 
   3  11   4      123.70      113.91     12.65 o 
   4  11   4       86.28       69.30     11.15 o 
   5  11   4      196.77      237.87     16.55 o 
   6  11   4      242.19      305.47     16.25 o 
   7  11   4       53.05       70.90     12.21 o 
   8  11   4      133.16      148.96     16.35 o 
   9  11   4       22.10       12.61     12.62 o 
  10  11   4        0.28       -8.54     12.35 o 
  11  11   4       25.49       14.76     20.24 o 
  12  11   4       73.29      109.78     27.86 o 
   0  12   4     4967.23     5119.16    134.61 o 
   1  12   4        0.03       -5.89      9.99 o 
   2  12   4      742.71      725.75     33.78 o 
   3  12   4      189.25      219.23     18.09 o 
   4  12   4       49.39       32.52     10.71 o 
   5  12   4       12.83       -2.19      9.07 o 
   6  12   4        3.63        7.95     11.73 o 
   7  12   4       19.71       21.84     11.86 o 
   8  12   4      389.01      381.03     31.24 o 
   9  12   4        7.09       -8.25     11.65 o 
  10  12   4      587.62      576.38     61.14 o 
  11  12   4       21.15       22.99     17.07 o 
   1  13   4       56.39       71.95     18.60 o 
   2  13   4      348.09      341.28     23.84 o 
   3  13   4        3.74       -3.15     13.28 o 
   4  13   4       62.02       61.55     13.62 o 
   5  13   4        0.03       -6.85      9.32 o 
   6  13   4       21.61        1.30     10.16 o 
   7  13   4        2.30       -3.65     15.62 o 
   8  13   4      108.87       98.88     18.67 o 
   9  13   4        5.33        8.01     14.59 o 
  10  13   4        1.23        0.48     20.02 o 
   0  14   4      131.68      129.26     27.21 o 
   1  14   4       23.63       16.40     13.48 o 
   2  14   4      258.64      295.47     25.30 o 
   3  14   4        3.42       14.30     13.52 o 
   4  14   4      565.49      534.67     27.52 o 
   5  14   4       12.12       -2.69     11.58 o 
   6  14   4      211.73      185.31     17.67 o 
   7  14   4        4.70       -1.18     12.70 o 
   8  14   4       34.50       21.15     16.34 o 
   1  15   4       23.76       11.29     13.87 o 
   2  15   4      175.50      133.10     20.11 o 
   3  15   4       23.09       27.22     15.04 o 
   4  15   4        8.65        8.78     14.15 o 
   5  15   4        9.97      -11.92     12.49 o 
   6  15   4       13.51        8.45     14.04 o 
   0  16   4      225.50      215.24     35.23 o 
   1  16   4        0.02        1.08     15.12 o 
   2  16   4       56.17       31.26     16.93 o 
   3  16   4       10.05       20.42     16.02 o 
   4  16   4       94.72       85.69     20.92 o 
   1   1   5     5514.23     5696.59     47.51 o 
   2   1   5     1641.43     1465.78     19.03 o 
   3   1   5    12439.12    12292.88     94.71 o 
   4   1   5        1.76        1.11      3.39 o 
   5   1   5     9456.54     9102.03     73.91 o 
   6   1   5       73.02       96.63      5.90 o 
   7   1   5     2088.78     2098.13     28.33 o 
   8   1   5      122.00      114.37     12.04 o 
   9   1   5     1139.52     1155.44     32.97 o 
  10   1   5       44.21       38.68     12.16 o 
  11   1   5      372.96      384.71     53.42 o 
  12   1   5       75.93       55.69     15.98 o 
  13   1   5      406.57      353.34     26.45 o 
  14   1   5       32.72       15.54     17.98 o 
  15   1   5      450.05      483.47     32.81 o 
  16   1   5        0.04       -7.61     17.10 o 
   0   2   5    54142.01    51363.66    517.52 o 
   1   2   5     5704.07     5590.85     47.55 o 
   2   2   5      408.69      415.16     11.21 o 
   3   2   5      225.22      253.88      9.81 o 
   4   2   5     1537.89     1484.43     19.93 o 
   5   2   5       60.34       55.14      9.20 o 
   6   2   5     1050.99     1139.11     16.40 o 
   7   2   5      202.18      168.29      9.73 o 
   8   2   5       45.83       69.75     11.28 o 
   9   2   5       28.63       34.35     11.07 o 
  10   2   5     1367.05     1333.76     59.75 o 
  11   2   5        1.11        2.79     11.22 o 
  12   2   5       21.98       13.66     13.08 o 
  13   2   5       77.42       87.96     17.91 o 
  14   2   5      219.82      190.10     23.29 o 
  15   2   5        3.73      -10.99     18.10 o 
  16   2   5       13.30       30.91     19.20 o 
   1   3   5     5735.53     6064.35     51.84 o 
   2   3   5      149.37      313.40      9.21 o 
   3   3   5    13719.86    14649.10    112.37 o 
   4   3   5       74.50       71.05      4.80 o 
   5   3   5     6636.67     7362.75     68.49 o 
   6   3   5       13.40       -0.68      3.48 o 
   7   3   5      514.62      453.34     15.54 o 
   8   3   5      654.66      562.52     21.49 o 
   9   3   5     3331.88     3454.70     49.11 o 
  10   3   5       55.87       41.63     12.24 o 
  11   3   5      915.98      957.40     30.79 o 
  12   3   5      168.93      185.25     18.05 o 
  13   3   5      449.23      416.04     25.21 o 
  14   3   5        0.75       -2.46     13.54 o 
  15   3   5      217.77      158.16     20.69 o 
  16   3   5        9.79       -2.15     15.95 o 
   0   4   5     5705.77     7095.15     83.88 o 
   1   4   5     1351.65     1134.42     16.64 o 
   2   4   5      132.39      134.52      7.13 o 
   3   4   5      377.17      505.20     10.03 o 
   4   4   5      204.38      487.10     11.05 o 
   5   4   5      251.97      244.91      9.48 o 
   6   4   5       67.65       19.56      4.62 o 
   7   4   5        0.17       -0.08      4.10 o 
   8   4   5      665.92      785.84     17.18 o 
   9   4   5      487.31      467.00     18.28 o 
  10   4   5       32.45       11.49     13.33 o 
  11   4   5        1.98      -13.48      9.83 o 
  12   4   5      140.38      165.75     18.15 o 
  13   4   5       55.46       57.25     15.75 o 
  14   4   5       14.60        1.64     13.31 o 
  15   4   5       10.89      -20.46     15.42 o 
  16   4   5       49.12       44.52     21.11 o 
   1   5   5      938.88      879.86     15.20 o 
   2   5   5     6205.35     4695.16     48.18 o 
   3   5   5     5266.50     5536.17     50.63 o 
   4   5   5     2211.16     2040.81     23.49 o 
   5   5   5     4394.73     4157.21     39.50 o 
   6   5   5     2417.09     2437.39     27.93 o 
   7   5   5     3622.39     3668.05     38.30 o 
   8   5   5     3611.38     3588.46     41.89 o 
   9   5   5     2108.03     2084.40     37.87 o 
  10   5   5      163.69      176.12     16.87 o 
  11   5   5      396.54      350.38     22.06 o 
  12   5   5      424.78      469.49     25.85 o 
  13   5   5      365.43      340.83     28.29 o 
  14   5   5       73.42      122.78     21.14 o 
  15   5   5      175.49      175.53     24.88 o 
   0   6   5     1099.20      654.71     27.59 o 
   1   6   5        1.71        6.10      4.41 o 
   2   6   5      289.93      257.35     10.33 o 
   3   6   5      113.52      134.92      7.29 o 
   4   6   5      653.83      531.40     14.62 o 
   5   6   5      163.02      217.97      8.92 o 
   6   6   5     2425.31     2116.84     28.60 o 
   7   6   5      224.07      321.57     13.54 o 
   8   6   5      102.28      155.28     11.14 o 
   9   6   5      540.74      606.59     21.68 o 
  10   6   5      600.36      723.74     32.09 o 
  11   6   5      222.19      183.39     29.52 o 
  12   6   5        4.48       -1.42     13.16 o 
  13   6   5       39.23       13.84     14.76 o 
  14   6   5       37.80       43.86     21.03 o 
  15   6   5        1.68        9.17     17.58 o 
   1   7   5     1241.84     1314.05     31.55 o 
   2   7   5       22.92        1.31      5.27 o 
   3   7   5      482.91      361.84     11.37 o 
   4   7   5     1150.02      867.76     15.88 o 
   5   7   5      609.00      427.33     14.41 o 
   6   7   5      372.71      447.97     17.83 o 
   7   7   5     1572.53     1534.35     33.19 o 
   8   7   5      281.58      331.70     16.56 o 
   9   7   5     2302.45     2386.77     47.39 o 
  10   7   5       11.18        8.16     12.29 o 
  11   7   5     1348.02     1406.21     44.87 o 
  12   7   5       48.32       54.01     16.87 o 
  13   7   5      261.05      258.21     26.07 o 
  14   7   5       65.23       65.18     19.56 o 
  15   7   5       32.38       33.60     24.71 o 
   0   8   5     2547.29     1844.72     46.47 o 
   1   8   5        8.18        8.83      7.62 o 
   2   8   5     1215.36      939.14     20.21 o 
   3   8   5        5.15       -2.77      5.74 o 
   4   8   5      953.95     1062.47     30.68 o 
   5   8   5      139.23      134.14     10.62 o 
   6   8   5     1423.53     1485.32     27.61 o 
   7   8   5       23.53       44.73      8.42 o 
   8   8   5      212.69      266.93     19.12 o 
   9   8   5      225.21      275.76     23.08 o 
  10   8   5      558.06      611.10     31.29 o 
  11   8   5        4.76       18.10     15.07 o 
  12   8   5        1.88       -2.02     13.97 o 
  13   8   5        1.44      -21.78     14.52 o 
  14   8   5       69.62       42.76     19.33 o 
   1   9   5     1453.45     1159.14     38.26 o 
   2   9   5        2.57       -9.53      6.73 o 
   3   9   5     2508.39     2803.30     39.62 o 
   4   9   5      337.50      237.43     12.95 o 
   5   9   5     1226.94     1506.54     28.52 o 
   6   9   5       71.59       97.14     14.01 o 
   7   9   5      442.58      503.27     19.83 o 
   8   9   5        5.13       14.95     10.42 o 
   9   9   5      672.88      717.95     32.39 o 
  10   9   5       11.76        3.40     13.01 o 
  11   9   5      168.83      200.18     36.45 o 
  12   9   5       17.81        0.39     14.67 o 
  13   9   5      285.69      273.47     27.73 o 
   0  10   5      378.07      456.02     32.26 o 
   1  10   5       41.38        5.24      9.03 o 
   2  10   5       72.50       35.23     15.30 o 
   3  10   5      130.26      191.66     14.49 o 
   4  10   5       53.82       58.42     10.66 o 
   5  10   5       88.03       93.12     13.23 o 
   6  10   5      140.20      160.83     12.68 o 
   7  10   5       20.56       30.45      9.89 o 
   8  10   5      281.42      290.00     22.67 o 
   9  10   5       16.78       21.65     12.33 o 
  10  10   5        9.43        0.04     13.30 o 
  11  10   5       11.04       -6.51     14.13 o 
  12  10   5        4.40      -21.22     14.14 o 
  13  10   5        4.69       21.83     18.05 o 
   1  11   5     1355.35     1432.63     54.85 o 
   2  11   5      266.91      242.15     17.79 o 
   3  11   5      680.45      720.65     24.18 o 
   4  11   5       65.86       32.43     10.26 o 
   5  11   5      646.47      601.12     29.35 o 
   6  11   5       68.51       59.03     11.44 o 
   7  11   5      343.88      346.51     21.42 o 
   8  11   5       76.64       78.99     15.98 o 
   9  11   5      354.12      397.61     36.15 o 
  10  11   5        6.90        3.66     14.02 o 
  11  11   5      169.52      158.10     22.52 o 
  12  11   5       42.28       52.37     19.46 o 
   0  12   5      156.30      162.61     26.80 o 
   1  12   5      255.47      316.31     22.63 o 
   2  12   5        2.28        3.81     10.23 o 
   3  12   5       18.56       29.87     11.61 o 
   4  12   5        1.83        3.31      9.50 o 
   5  12   5       14.59       28.39     10.90 o 
   6  12   5       21.79       33.64     11.32 o 
   7  12   5       15.20       12.60     11.89 o 
   8  12   5       34.26       41.44     15.73 o 
   9  12   5        0.02       10.45     14.31 o 
  10  12   5        3.27       10.87     18.01 o 
  11  12   5       13.81       12.41     20.35 o 
   1  13   5      788.95      769.34     33.32 o 
   2  13   5       22.87       21.71     12.75 o 
   3  13   5      348.56      355.59     22.86 o 
   4  13   5        4.09        5.48     10.94 o 
   5  13   5      188.89      150.42     17.21 o 
   6  13   5       34.80       24.86     14.51 o 
   7  13   5      127.34      106.71     19.47 o 
   8  13   5       23.38       25.73     21.21 o 
   9  13   5      110.71       82.79     19.34 o 
  10  13   5        1.27      -15.61     20.52 o 
   0  14   5       22.90       41.12     21.31 o 
   1  14   5        0.02      -11.50     12.14 o 
   2  14   5       13.90       -7.97     12.36 o 
   3  14   5        1.84       10.92     13.03 o 
   4  14   5        4.30       -2.61     11.94 o 
   5  14   5        4.79       -0.55     14.27 o 
   6  14   5       32.46       42.49     13.77 o 
   7  14   5        3.60        8.26     16.40 o 
   8  14   5        5.13       -3.43     15.47 o 
   1  15   5      128.32      123.48     19.07 o 
   2  15   5      166.58      151.95     20.75 o 
   3  15   5      166.03      153.07     22.16 o 
   4  15   5       46.38       31.60     14.83 o 
   5  15   5      184.47      205.60     24.28 o 
   6  15   5       27.02       25.01     15.02 o 
   0  16   5      156.72      129.79     31.33 o 
   1  16   5        2.84       -8.79     15.13 o 
   2  16   5        0.35      -22.86     15.24 o 
   3  16   5        1.33        2.56     17.64 o 
   0   0   6     3819.77     4204.50     60.17 o 
   1   0   6       14.68        1.30      3.84 o 
   2   0   6      315.91      239.41     17.16 o 
   3   0   6     4205.06     3827.78     59.57 o 
   4   0   6     5852.85     5998.07     73.77 o 
   5   0   6       45.02       23.11      8.66 o 
   6   0   6     9656.80     9435.34    110.39 o 
   7   0   6     1485.81     1309.72     27.04 o 
   8   0   6     4442.43     4210.41     72.79 o 
   9   0   6       35.60       25.53     19.99 o 
  10   0   6     2573.56     2413.57    158.30 o 
  11   0   6      409.33      457.10     49.51 o 
  12   0   6      550.00      485.74     39.53 o 
  13   0   6      394.05      454.90     40.85 o 
  14   0   6      183.52      157.08     29.89 o 
  15   0   6        0.14      -23.60     20.58 o 
  16   0   6      178.68      159.99     35.08 o 
   1   1   6     7241.76     6904.40     53.33 o 
   2   1   6     1995.21     2170.15     29.74 o 
   3   1   6      891.28      679.54     12.19 o 
   4   1   6     1546.47     1237.76     17.53 o 
   5   1   6     4712.43     3945.65     38.48 o 
   6   1   6        1.61       -5.64      3.76 o 
   7   1   6      152.99      180.76      8.02 o 
   8   1   6       30.49       39.75      7.60 o 
   9   1   6     1121.22     1113.74     32.59 o 
  10   1   6      170.91      152.90     20.36 o 
  11   1   6      482.90      513.41     26.58 o 
  12   1   6       14.84       -0.63     15.19 o 
  13   1   6      119.10      128.20     19.38 o 
  14   1   6       13.35        1.02     15.24 o 
  15   1   6       74.59       71.77     20.17 o 
  16   1   6        1.58      -13.92     21.97 o 
   0   2   6     1652.31     1547.71     23.03 o 
   1   2   6       40.73       -4.99      3.32 o 
   2   2   6     3094.88     2839.33     28.48 o 
   3   2   6     3196.60     2676.20     28.01 o 
   4   2   6    11965.45    12805.42    100.71 o 
   5   2   6      411.30      299.85     11.60 o 
   6   2   6     6327.86     6790.74     57.06 o 
   7   2   6     2837.76     2531.68     28.25 o 
   8   2   6     3571.62     3636.51     47.16 o 
   9   2   6      219.39      198.58     14.01 o 
  10   2   6       31.10       18.72     11.75 o 
  11   2   6       91.63       84.77     15.38 o 
  12   2   6     1222.49     1183.94     73.02 o 
  13   2   6       43.40       15.18     14.90 o 
  14   2   6      693.64      648.98     34.86 o 
  15   2   6       13.61       21.70     15.30 o 
  16   2   6      234.63      219.86     24.83 o 
   1   3   6     5268.00     6201.16     57.43 o 
   2   3   6     3532.51     4039.82     44.80 o 
   3   3   6       59.64      208.83      9.95 o 
   4   3   6       29.09       30.78      4.80 o 
   5   3   6     4345.99     3536.35     35.72 o 
   6   3   6        4.24        3.40      4.35 o 
   7   3   6     1107.06     1234.75     18.82 o 
   8   3   6      306.37      338.80     11.97 o 
   9   3   6      972.36     1022.36     27.00 o 
  10   3   6        0.03       17.47     10.47 o 
  11   3   6        1.48        0.49      9.98 o 
  12   3   6      166.72      185.45     29.32 o 
  13   3   6       52.92       58.97     14.99 o 
  14   3   6       19.42       17.16     18.12 o 
  15   3   6       83.56       84.10     25.84 o 
  16   3   6        1.64      -20.49     17.08 o 
   0   4   6    14963.66    15780.40    174.76 o 
   1   4   6       11.40       79.10      5.86 o 
   2   4   6     1751.58     1796.84     26.52 o 
   3   4   6        5.37      123.65      7.57 o 
   4   4   6    10553.38    10905.60     82.87 o 
   5   4   6        2.07       -0.30      4.42 o 
   6   4   6     2079.53     2028.01     26.39 o 
   7   4   6     2149.85     2039.11     25.96 o 
   8   4   6     3194.48     3271.82     38.98 o 
   9   4   6       37.39       36.57      9.62 o 
  10   4   6       53.50       90.94     13.46 o 
  11   4   6       15.75       13.52     10.93 o 
  12   4   6     1246.49     1306.25     37.98 o 
  13   4   6       45.63       38.90     16.36 o 
  14   4   6      231.70      228.59     35.49 o 
  15   4   6        0.23      -23.37     15.58 o 
   1   5   6     1062.19      619.55     14.93 o 
   2   5   6     1911.48     1748.38     38.43 o 
   3   5   6      115.79       90.60      6.73 o 
   4   5   6      878.58      870.94     14.14 o 
   5   5   6      412.13      276.09     10.17 o 
   6   5   6       46.33       25.61      5.85 o 
   7   5   6      458.59      540.19     14.55 o 
   8   5   6        4.54        6.87      6.28 o 
   9   5   6       24.03       13.22      9.36 o 
  10   5   6      199.90      193.74     19.58 o 
  11   5   6        7.10        4.40     12.79 o 
  12   5   6       15.65       15.01     14.56 o 
  13   5   6       10.34       10.35     14.77 o 
  14   5   6       12.96       -1.67     15.06 o 
  15   5   6        0.23       -0.43     15.89 o 
   0   6   6     7658.46     8095.00     98.20 o 
   1   6   6      113.51      262.18      9.81 o 
   2   6   6     1129.86     1328.16     22.23 o 
   3   6   6       17.50       22.33      4.74 o 
   4   6   6     1867.32     2074.54     30.11 o 
   5   6   6       79.58      109.46      8.91 o 
   6   6   6     1768.81     1818.91     28.89 o 
   7   6   6       13.26       23.37      6.68 o 
   8   6   6     1525.15     1555.69     28.64 o 
   9   6   6       61.09       51.34     15.14 o 
  10   6   6     1261.32     1115.33     37.96 o 
  11   6   6        0.73       -6.68     12.28 o 
  12   6   6      303.70      315.42     26.99 o 
  13   6   6        1.22       -6.55     14.37 o 
  14   6   6       90.05      111.05     21.46 o 
  15   6   6        1.10       -0.75     16.66 o 
   1   7   6       14.90        4.04      4.91 o 
   2   7   6       38.85       56.36      7.28 o 
   3   7   6      238.45      270.86     13.10 o 
   4   7   6       59.19       31.84     10.03 o 
   5   7   6      259.26      279.01     12.67 o 
   6   7   6       81.32       90.76      9.04 o 
   7   7   6        1.91       19.65      7.29 o 
   8   7   6       20.02        6.13      8.14 o 
   9   7   6       70.12      120.06     14.66 o 
  10   7   6       27.04        5.33     12.20 o 
  11   7   6       13.51        3.47     12.34 o 
  12   7   6        2.42      -13.47     12.97 o 
  13   7   6        9.32       -1.25     15.03 o 
  14   7   6        0.90      -15.06     15.34 o 
   0   8   6     2731.45     2791.78     60.20 o 
   1   8   6      181.13      245.66     13.83 o 
   2   8   6     2897.51     2705.26     45.77 o 
   3   8   6     1074.78     1290.39     31.46 o 
   4   8   6     2031.35     1904.94     34.21 o 
   5   8   6        2.25        8.78      6.90 o 
   6   8   6     1207.88     1199.22     28.03 o 
   7   8   6      406.70      460.94     19.71 o 
   8   8   6      343.55      299.92     16.53 o 
   9   8   6       73.51       76.24     13.52 o 
  10   8   6      154.49      179.75     21.00 o 
  11   8   6        5.32        9.86     13.30 o 
  12   8   6      589.07      555.19     39.46 o 
  13   8   6       64.77       18.41     17.36 o 
  14   8   6      141.79      141.09     26.31 o 
   1   9   6     1317.78     1398.49     66.15 o 
   2   9   6      366.36      365.30     24.97 o 
   3   9   6       56.08      103.51     11.34 o 
   4   9   6       44.08       40.86      9.41 o 
   5   9   6      619.72      752.97     20.70 o 
   6   9   6       17.15       22.82      8.13 o 
   7   9   6       78.15       78.60     13.08 o 
   8   9   6       88.56       65.10     12.84 o 
   9   9   6      123.34      167.35     26.41 o 
  10   9   6        2.80       -5.95     12.07 o 
  11   9   6       61.57       59.94     18.32 o 
  12   9   6        0.64       -1.87     14.78 o 
  13   9   6       29.42        7.86     17.49 o 
   0  10   6     5139.31     5124.72    114.92 o 
   1  10   6        2.04        2.52      8.91 o 
   2  10   6      352.66      390.25     28.76 o 
   3  10   6      340.53      334.84     17.58 o 
   4  10   6      971.01      968.21     46.18 o 
   5  10   6        7.00       13.06      8.83 o 
   6  10   6      158.30      180.95     14.52 o 
   7  10   6      486.43      529.88     23.95 o 
   8  10   6      919.53      990.74     31.26 o 
   9  10   6       17.93        1.48     11.27 o 
  10  10   6      286.44      273.34     25.33 o 
  11  10   6       26.69       29.96     15.51 o 
  12  10   6      374.81      416.71     31.83 o 
   1  11   6        0.33      -11.01      9.24 o 
   2  11   6      162.21      182.13     16.64 o 
   3  11   6        2.74       10.36      8.76 o 
   4  11   6       46.73       35.26     10.25 o 
   5  11   6      951.86     1063.42     29.70 o 
   6  11   6        6.74       -5.17      8.72 o 
   7  11   6       35.44        1.54     10.32 o 
   8  11   6      179.43      225.06     27.19 o 
   9  11   6      105.22      141.63     20.04 o 
  10  11   6        3.92       -3.19     16.61 o 
  11  11   6        3.46        1.93     18.38 o 
   0  12   6       88.96       68.94     21.35 o 
   1  12   6      119.96      152.22     27.21 o 
   2  12   6      308.55      395.87     27.24 o 
   3  12   6      634.71      584.59     25.96 o 
   4  12   6      697.85      745.21     26.20 o 
   5  12   6       17.69       17.98     10.71 o 
   6  12   6      329.60      327.13     23.89 o 
   7  12   6      458.42      516.93     45.89 o 
   8  12   6      386.10      361.34     26.93 o 
   9  12   6       61.40       75.46     17.69 o 
  10  12   6      103.04       99.97     24.07 o 
   1  13   6      143.93      140.46     18.44 o 
   2  13   6        0.46       37.67     17.43 o 
   3  13   6        5.68        6.57     11.53 o 
   4  13   6        5.50        1.61     10.94 o 
   5  13   6      148.67      135.87     15.51 o 
   6  13   6        6.81        2.08     11.13 o 
   7  13   6        4.06        5.07     12.18 o 
   8  13   6        3.46       -2.91     14.29 o 
   9  13   6       62.59       44.40     20.91 o 
   0  14   6      220.24      262.40     35.11 o 
   1  14   6       12.08       -0.91     12.70 o 
   2  14   6      214.23      156.49     30.50 o 
   3  14   6      109.22       69.09     16.42 o 
   4  14   6      168.32      131.06     18.01 o 
   5  14   6        0.03       11.12     13.06 o 
   6  14   6      100.77       68.01     20.32 o 
   7  14   6       35.15       18.91     14.10 o 
   8  14   6       82.76       66.88     19.34 o 
   1  15   6      119.62      111.42     23.84 o 
   2  15   6        0.01      -16.82     13.43 o 
   3  15   6        7.14        2.92     13.99 o 
   4  15   6        1.61      -19.61     13.07 o 
   5  15   6       64.83       45.31     15.82 o 
   6  15   6       12.86       -0.84     14.66 o 
   0  16   6       87.02       62.87     27.79 o 
   1  16   6        2.51      -17.25     15.91 o 
   2  16   6       21.53       37.39     18.65 o 
   1   1   7       32.81       48.75      4.16 o 
   2   1   7     2412.59     2497.81     29.60 o 
   3   1   7     3285.82     3627.00     39.10 o 
   4   1   7       56.67       51.32      5.63 o 
   5   1   7     7925.56     8148.52     69.80 o 
   6   1   7      342.54      344.60     10.33 o 
   7   1   7     4742.26     4655.22     46.00 o 
   8   1   7      654.97      700.54     18.95 o 
   9   1   7     2642.82     2660.26     60.41 o 
  10   1   7       43.87       43.86     12.55 o 
  11   1   7      980.96      938.08     33.77 o 
  12   1   7      108.71      100.70     17.20 o 
  13   1   7      562.23      518.92     30.18 o 
  14   1   7        6.11       -0.71     15.47 o 
  15   1   7      240.84      236.10     26.66 o 
  16   1   7       14.65      -22.76     17.48 o 
   0   2   7     4075.77     4160.47     48.74 o 
   1   2   7       64.80       12.27      3.53 o 
   2   2   7      400.23      382.29     11.88 o 
   3   2   7      229.67      171.60      7.08 o 
   4   2   7     1800.03     1764.12     22.61 o 
   5   2   7      611.04      512.44     12.18 o 
   6   2   7       69.50       38.33      5.32 o 
   7   2   7      406.72      314.59     11.11 o 
   8   2   7       12.01       11.78      6.30 o 
   9   2   7      739.63      737.31     34.98 o 
  10   2   7     1028.54      977.58     49.03 o 
  11   2   7       66.00       91.18     13.87 o 
  12   2   7      110.30      109.60     15.42 o 
  13   2   7       25.00       25.92     13.37 o 
  14   2   7       92.49       87.42     17.33 o 
  15   2   7        0.10       10.37     16.81 o 
  16   2   7        0.98        8.98     18.88 o 
   1   3   7     1392.04     1744.92     22.09 o 
   2   3   7       15.04       22.63      5.08 o 
   3   3   7    22854.65    22138.66    166.65 o 
   4   3   7      659.75      677.92     13.69 o 
   5   3   7     5042.34     4440.74     44.06 o 
   6   3   7        3.94        9.62      5.10 o 
   7   3   7     1221.79     1280.24     19.91 o 
   8   3   7        5.23        7.00      6.03 o 
   9   3   7     1181.72     1197.32     30.51 o 
  10   3   7       77.33      121.75     14.37 o 
  11   3   7        6.84       -0.12     10.41 o 
  12   3   7        0.04       -2.61     11.66 o 
  13   3   7      743.20      822.92     37.40 o 
  14   3   7        1.35       -8.00     14.67 o 
  15   3   7      452.13      426.70     36.55 o 
   0   4   7     4794.70     4593.91     64.92 o 
   1   4   7     1812.32     1388.04     19.87 o 
   2   4   7     1141.62     1052.13     23.88 o 
   3   4   7     1990.32     1637.83     24.56 o 
   4   4   7        3.46        6.58      4.39 o 
   5   4   7       37.19       24.24      5.38 o 
   6   4   7       26.74       56.12      6.63 o 
   7   4   7      360.24      272.77     10.99 o 
   8   4   7      116.37      124.72      9.51 o 
   9   4   7     2055.47     2054.90     46.05 o 
  10   4   7      103.24      121.83     17.06 o 
  11   4   7      614.39      634.19     45.79 o 
  12   4   7        1.45       -7.95     15.09 o 
  13   4   7      285.28      331.97     36.15 o 
  14   4   7        4.16      -21.08     14.05 o 
  15   4   7        6.15       -6.74     16.48 o 
   1   5   7    15155.72    14493.12    123.93 o 
   2   5   7      863.28      854.44     18.39 o 
   3   5   7      741.99      955.91     20.82 o 
   4   5   7       50.73       56.37      7.40 o 
   5   5   7      230.19      421.96     14.28 o 
   6   5   7      152.87      176.08     10.52 o 
   7   5   7      197.76      242.74     11.95 o 
   8   5   7      205.24      174.48     11.80 o 
   9   5   7     2980.49     3220.46     55.71 o 
  10   5   7        0.09        9.51     12.28 o 
  11   5   7     2134.81     2207.97     56.13 o 
  12   5   7       68.03       68.75     25.11 o 
  13   5   7       52.56       28.01     16.56 o 
  14   5   7        8.14       -8.69     15.63 o 
  15   5   7        9.51       -1.17     17.03 o 
   0   6   7       83.53       53.03     11.32 o 
   1   6   7      643.56      528.02     19.55 o 
   2   6   7      547.99      559.35     16.83 o 
   3   6   7      308.63      165.41      9.80 o 
   4   6   7       24.04       35.60      6.83 o 
   5   6   7       97.91      123.24      9.49 o 
   6   6   7       65.25       56.21      7.81 o 
   7   6   7      382.36      420.31     17.08 o 
   8   6   7        9.55       15.40      7.96 o 
   9   6   7       14.14        0.00      9.99 o 
  10   6   7       15.04       -4.54     11.37 o 
  11   6   7        0.50      -16.08     15.58 o 
  12   6   7        2.68      -20.54     13.69 o 
  13   6   7       65.23       75.67     19.91 o 
  14   6   7        3.84       10.15     16.09 o 
   1   7   7     4065.74     4881.36     65.87 o 
   2   7   7        2.59       30.40      7.75 o 
   3   7   7     3543.31     3604.46     49.30 o 
   4   7   7       46.18       46.67      7.73 o 
   5   7   7     3882.57     3573.06     48.16 o 
   6   7   7       62.94       87.98      9.37 o 
   7   7   7      600.19      598.50     20.43 o 
   8   7   7       99.97      122.15     14.58 o 
   9   7   7      107.82       87.69     13.63 o 
  10   7   7       26.35       45.84     23.96 o 
  11   7   7       91.64       27.81     14.90 o 
  12   7   7        0.06      -10.10     14.43 o 
  13   7   7      284.75      279.68     28.00 o 
  14   7   7        1.22       -6.34     16.79 o 
   0   8   7      689.86      946.59     33.78 o 
   1   8   7      633.80      645.42     23.50 o 
   2   8   7       18.84        1.40      6.77 o 
   3   8   7     1219.97      986.19     24.91 o 
   4   8   7      169.24      261.85     14.96 o 
   5   8   7       16.88       34.21      8.84 o 
   6   8   7      158.91      176.58     12.24 o 
   7   8   7      812.68      985.10     26.03 o 
   8   8   7        5.28      -11.58      7.72 o 
   9   8   7      184.24      175.23     17.12 o 
  10   8   7      156.46      120.92     19.05 o 
  11   8   7       28.74       18.92     15.65 o 
  12   8   7       22.05       -2.94     14.81 o 
  13   8   7      124.17      108.57     21.46 o 
   1   9   7     5094.95     4614.37     75.22 o 
   2   9   7       73.97       13.84      8.16 o 
   3   9   7      855.88      753.23     24.43 o 
   4   9   7        2.67        0.47      8.25 o 
   5   9   7       61.90       37.90      9.85 o 
   6   9   7        1.22       -1.56      8.08 o 
   7   9   7       84.12      115.38     13.94 o 
   8   9   7       19.29       10.61      9.35 o 
   9   9   7     1131.15     1204.10     36.70 o 
  10   9   7       44.86       64.12     16.66 o 
  11   9   7      708.22      705.95     36.09 o 
  12   9   7        1.44        9.26     19.30 o 
  13   9   7       89.42       48.77     19.88 o 
   0  10   7      120.36       18.15     32.54 o 
   1  10   7      468.61      520.71     30.28 o 
   2  10   7      121.92      204.57     16.59 o 
   3  10   7       73.22       56.35     10.27 o 
   4  10   7        3.53        2.74      8.49 o 
   5  10   7       47.13       81.01     11.95 o 
   6  10   7      122.51      147.65     14.04 o 
   7  10   7        9.43      -13.91      9.27 o 
   8  10   7        0.18        2.35     12.70 o 
   9  10   7        0.02       11.15     14.70 o 
  10  10   7       58.93       49.70     24.76 o 
  11  10   7        2.41      -15.69     16.32 o 
  12  10   7       12.66       31.05     19.95 o 
   1  11   7      169.91      228.77     18.11 o 
   2  11   7      141.96      178.12     16.46 o 
   3  11   7      619.13      739.85     25.53 o 
   4  11   7       48.88       55.77     11.11 o 
   5  11   7      545.66      582.05     23.56 o 
   6  11   7       63.20       39.37     11.03 o 
   7  11   7      405.76      362.65     22.72 o 
   8  11   7       62.21       86.70     17.73 o 
   9  11   7      398.18      356.13     31.89 o 
  10  11   7        8.19        5.66     18.35 o 
  11  11   7      101.93       89.18     24.60 o 
   0  12   7        4.89      -13.06     16.58 o 
   1  12   7       95.61       46.37     21.12 o 
   2  12   7        6.76       28.41     11.76 o 
   3  12   7       16.68       21.52     11.48 o 
   4  12   7        1.78       -4.32      9.82 o 
   5  12   7       11.54      -13.86      9.65 o 
   6  12   7       10.56       26.88     11.59 o 
   7  12   7       29.01       39.15     13.90 o 
   8  12   7       14.82        8.37     14.90 o 
   9  12   7        2.46       -0.93     18.49 o 
  10  12   7       25.31       16.10     21.57 o 
   1  13   7       91.96       93.26     25.81 o 
   2  13   7       21.46       20.94     13.20 o 
   3  13   7      189.73      212.34     19.67 o 
   4  13   7        0.19       -2.91     11.52 o 
   5  13   7      377.87      432.26     23.58 o 
   6  13   7        0.11      -12.18     10.36 o 
   7  13   7      295.07      330.10     24.60 o 
   8  13   7        3.40       -5.96     14.61 o 
   9  13   7       94.31      105.20     23.98 o 
   0  14   7       36.51       19.42     30.30 o 
   1  14   7        0.13        0.83     12.81 o 
   2  14   7        1.40       -9.76     12.35 o 
   3  14   7       16.25        8.03     14.34 o 
   4  14   7       29.19       36.11     14.37 o 
   5  14   7        1.30      -17.41     11.61 o 
   6  14   7       36.26       35.95     13.39 o 
   7  14   7        1.81      -15.90     12.99 o 
   1  15   7      294.90      260.99     25.23 o 
   2  15   7        7.19       22.36     15.58 o 
   3  15   7       89.21      100.66     19.50 o 
   4  15   7        0.80       -9.31     14.74 o 
   5  15   7        3.37       -3.44     14.85 o 
   0   0   8     8561.20     7745.19    104.88 o 
   1   0   8     1786.67     2189.21     31.21 o 
   2   0   8     1979.06     1812.56     32.72 o 
   3   0   8       29.88        0.79      6.86 o 
   4   0   8     4124.52     4911.13     79.10 o 
   5   0   8     1565.15     1703.79     36.27 o 
   6   0   8     2846.86     2919.86     47.15 o 
   7   0   8      688.79      706.41     35.61 o 
   8   0   8     2974.05     3082.91     61.46 o 
   9   0   8        0.58       -4.12      9.92 o 
  10   0   8      980.90     1056.24     52.49 o 
  11   0   8      116.93      115.28     24.11 o 
  12   0   8     1118.57     1041.96     54.81 o 
  13   0   8      160.62      103.83     38.22 o 
  14   0   8      208.75      142.06     34.86 o 
  15   0   8        5.97        9.19     24.09 o 
   1   1   8      330.84      596.05     10.48 o 
   2   1   8     7847.03     6793.83     59.35 o 
   3   1   8      256.81      204.81      9.21 o 
   4   1   8       28.32       36.42      8.65 o 
   5   1   8     2105.11     2393.71     39.61 o 
   6   1   8      893.73      841.42     15.62 o 
   7   1   8      145.54      151.07      8.51 o 
   8   1   8     1027.71      880.40     21.83 o 
   9   1   8      201.71      199.07     12.89 o 
  10   1   8        2.45      -14.41      9.61 o 
  11   1   8       74.01      102.04     16.40 o 
  12   1   8      337.33      441.17     27.25 o 
  13   1   8        8.12      -16.95     13.71 o 
  14   1   8       28.81       33.39     20.69 o 
  15   1   8       28.19       14.98     19.55 o 
   0   2   8     1121.51     1636.56     23.08 o 
   1   2   8       34.96       -1.45      3.74 o 
   2   2   8     4363.87     4167.83     41.18 o 
   3   2   8        1.89       41.85      4.98 o 
   4   2   8    12556.66    11531.01     94.27 o 
   5   2   8      152.77      185.18      9.28 o 
   6   2   8     5156.93     4761.52     47.81 o 
   7   2   8      809.84      765.84     15.57 o 
   8   2   8     3157.46     3033.02     40.76 o 
   9   2   8        0.19       -9.89      6.60 o 
  10   2   8      227.44      209.75     18.23 o 
  11   2   8        0.11       -8.68      9.99 o 
  12   2   8      676.81      663.88     34.17 o 
  13   2   8       59.62       42.85     16.67 o 
  14   2   8      698.27      703.00     37.51 o 
  15   2   8        1.79      -13.03     17.01 o 
   1   3   8      817.79      466.62     10.90 o 
   2   3   8     4025.79     3003.41     33.32 o 
   3   3   8      784.51      901.03     15.21 o 
   4   3   8       12.64       64.90      7.38 o 
   5   3   8       16.71       32.65      5.61 o 
   6   3   8       74.95       39.47      8.84 o 
   7   3   8       19.82       20.74      5.74 o 
   8   3   8      621.40      537.04     17.34 o 
   9   3   8      271.72      302.31     22.14 o 
  10   3   8      145.56      129.89     29.82 o 
  11   3   8      127.94      139.31     18.90 o 
  12   3   8      203.24      246.52     28.05 o 
  13   3   8        6.70       -0.01     14.09 o 
  14   3   8       21.64       -0.58     16.35 o 
  15   3   8        1.42       -8.44     16.29 o 
   0   4   8    21534.52    17974.41    200.79 o 
   1   4   8     1472.44     1348.10     20.11 o 
   2   4   8     1090.05      957.37     18.50 o 
   3   4   8      848.13     1041.37     19.75 o 
   4   4   8      472.00      824.10     18.02 o 
   5   4   8       44.98       50.77      7.17 o 
   6   4   8      763.82     1011.56     20.89 o 
   7   4   8       65.25       95.42      9.15 o 
   8   4   8     2485.25     2574.74     40.87 o 
   9   4   8       28.11       11.01     10.40 o 
  10   4   8     1048.87     1062.56     36.55 o 
  11   4   8       45.80       34.76     24.97 o 
  12   4   8      974.63     1074.09     41.56 o 
  13   4   8        2.67      -10.10     15.24 o 
  14   4   8       68.93       53.10     18.25 o 
  15   4   8       11.25       -3.36     16.76 o 
   1   5   8      560.21      584.47     16.90 o 
   2   5   8     1181.95     1775.16     28.67 o 
   3   5   8      927.57      876.21     25.41 o 
   4   5   8       15.03        0.50      5.28 o 
   5   5   8      236.48      319.09     17.90 o 
   6   5   8        0.10        8.95      6.37 o 
   7   5   8      101.43      133.38     11.68 o 
   8   5   8        0.04        1.93      7.04 o 
   9   5   8       33.57        1.98     10.08 o 
  10   5   8       14.46       21.52     13.29 o 
  11   5   8       18.04       38.83     15.07 o 
  12   5   8        6.30       -5.67     13.33 o 
  13   5   8        2.75       11.70     16.19 o 
  14   5   8        4.24        5.37     16.71 o 
  15   5   8       12.81       23.68     21.19 o 
   0   6   8     9232.03    11870.72    171.01 o 
   1   6   8       14.58       -0.84      5.90 o 
   2   6   8     1290.25     1396.49     30.19 o 
   3   6   8      161.44      197.90     12.81 o 
   4   6   8     1869.82     1665.48     33.79 o 
   5   6   8      450.34      464.22     15.47 o 
   6   6   8      757.63      654.16     18.25 o 
   7   6   8      116.03       64.66      9.98 o 
   8   6   8      936.71     1040.73     27.17 o 
   9   6   8       10.10       23.42     10.94 o 
  10   6   8     1149.87     1149.59     40.11 o 
  11   6   8       49.17       90.28     17.90 o 
  12   6   8      485.51      560.96     33.43 o 
  13   6   8        3.23       -3.62     15.33 o 
  14   6   8       85.79       61.68     20.28 o 
   1   7   8       39.17       55.11      8.41 o 
   2   7   8        8.12       10.94      7.50 o 
   3   7   8        1.54        5.55      6.62 o 
   4   7   8       27.46       -0.80      7.10 o 
   5   7   8      424.84      372.59     16.50 o 
   6   7   8        1.00       -7.78      6.50 o 
   7   7   8       32.78       17.73      8.48 o 
   8   7   8       12.83       19.05      8.91 o 
   9   7   8       84.79       55.32     13.66 o 
  10   7   8        0.36        0.39     12.59 o 
  11   7   8       68.25       53.02     15.91 o 
  12   7   8        4.60      -10.17     13.63 o 
  13   7   8        4.96       10.20     15.54 o 
  14   7   8        3.69       -7.96     24.74 o 
   0   8   8     4028.18     3295.22     69.21 o 
   1   8   8        8.41        3.58      8.21 o 
   2   8   8     1139.25     1013.47     28.75 o 
   3   8   8      449.81      448.88     25.46 o 
   4   8   8     1815.14     1924.21     39.51 o 
   5   8   8       17.31       19.41      8.29 o 
   6   8   8      983.75     1085.76     31.09 o 
   7   8   8      174.29      101.44     13.54 o 
   8   8   8      543.74      544.80     23.60 o 
   9   8   8        0.09        2.69     10.89 o 
  10   8   8      299.06      233.41     34.10 o 
  11   8   8      103.84      126.71     27.86 o 
  12   8   8      432.16      464.90     36.98 o 
  13   8   8       13.15        6.31     16.87 o 
   1   9   8      221.80      212.16     16.42 o 
   2   9   8      654.03      662.33     22.42 o 
   3   9   8      382.81      373.90     20.73 o 
   4   9   8       60.41       68.19     10.60 o 
   5   9   8      617.01      542.89     21.06 o 
   6   9   8      199.63      240.41     16.06 o 
   7   9   8        0.23        2.98      9.38 o 
   8   9   8      203.03      245.93     22.27 o 
   9   9   8       22.53        9.04     15.81 o 
  10   9   8        1.35        4.35     16.37 o 
  11   9   8       15.70       20.46     19.49 o 
  12   9   8       30.98       17.97     28.86 o 
   0  10   8     4823.66     5181.35    167.67 o 
   1  10   8      163.20      181.40     16.48 o 
   2  10   8      533.63      578.14     32.54 o 
   3  10   8      388.98      370.28     19.21 o 
   4  10   8       67.77       32.55     10.29 o 
   5  10   8       32.15       51.48     12.18 o 
   6  10   8       58.41       36.24     10.38 o 
   7  10   8       14.24       22.34     11.46 o 
   8  10   8      643.98      688.69     28.37 o 
   9  10   8        2.66        3.75     16.96 o 
  10  10   8      634.83      571.59     40.35 o 
  11  10   8       43.82       15.91     20.45 o 
  12  10   8      270.44      255.10     34.13 o 
   1  11   8       39.59       32.78     11.11 o 
   2  11   8      344.65      377.73     23.61 o 
   3  11   8       20.17       39.90     11.17 o 
   4  11   8       58.48      102.39     13.21 o 
   5  11   8       50.92       68.29     12.29 o 
   6  11   8        4.83        1.46      9.55 o 
   7  11   8       26.68       37.81     12.61 o 
   8  11   8      243.88      167.32     20.72 o 
   9  11   8       61.14       80.62     21.91 o 
  10  11   8        5.68       12.73     17.34 o 
  11  11   8       48.31       70.27     23.58 o 
   0  12   8       13.55       42.62     19.56 o 
   1  12   8       10.35       -3.26     10.91 o 
   2  12   8      243.32      175.64     18.04 o 
   3  12   8      150.81      141.15     16.77 o 
   4  12   8     1306.77     1358.83     35.26 o 
   5  12   8        9.00       -1.82     10.67 o 
   6  12   8      415.06      371.96     22.11 o 
   7  12   8      131.34      156.02     18.24 o 
   8  12   8      189.28      253.00     26.96 o 
   9  12   8       19.89       58.04     31.14 o 
  10  12   8        0.90      -11.89     18.73 o 
   1  13   8        1.81       -3.07     12.97 o 
   2  13   8       46.23       54.54     14.39 o 
   3  13   8       20.59       35.63     13.64 o 
   4  13   8        2.32        7.55     11.61 o 
   5  13   8       74.87      104.54     15.06 o 
   6  13   8        4.69       10.57     11.41 o 
   7  13   8        0.63        9.40     13.31 o 
   8  13   8        1.98        0.90     15.47 o 
   0  14   8      677.05      570.74     47.05 o 
   1  14   8       22.88       -8.66     12.75 o 
   2  14   8      261.99      340.15     27.64 o 
   3  14   8        3.21       -6.38     12.56 o 
   4  14   8       48.01       75.29     16.72 o 
   5  14   8       12.13       11.52     13.49 o 
   6  14   8       11.02       27.00     14.90 o 
   7  14   8        4.11        2.77     17.54 o 
   1  15   8        1.59       -8.39     14.03 o 
   2  15   8       80.87       62.31     18.14 o 
   3  15   8       16.35       13.39     17.80 o 
   4  15   8        8.83       -0.06     14.80 o 
   1   1   9     3121.14     3240.73     29.89 o 
   2   1   9      465.66      379.99     13.79 o 
   3   1   9    16051.08    16204.15    136.73 o 
   4   1   9        2.39        3.36      5.11 o 
   5   1   9     4755.48     4694.47     54.03 o 
   6   1   9       49.98       36.02      5.72 o 
   7   1   9     1842.47     1737.85     24.44 o 
   8   1   9      757.17      742.73     19.33 o 
   9   1   9      661.80      635.99     20.13 o 
  10   1   9       10.20       14.08     11.79 o 
  11   1   9       23.80       20.39     12.52 o 
  12   1   9      282.51      261.92     28.09 o 
  13   1   9      623.92      583.10     38.28 o 
  14   1   9        1.36      -14.35     13.68 o 
  15   1   9      196.29      150.72     24.30 o 
   0   2   9     2789.73     2392.43     38.98 o 
   1   2   9      138.71      152.15      6.33 o 
   2   2   9       26.52       45.07      5.94 o 
   3   2   9       36.91       33.06      5.16 o 
   4   2   9      422.54      301.53     15.69 o 
   5   2   9      249.19      257.05     10.13 o 
   6   2   9      643.99      687.22     15.78 o 
   7   2   9       62.82       56.05      6.53 o 
   8   2   9       78.05       61.31      8.91 o 
   9   2   9      424.09      435.57     18.08 o 
  10   2   9        5.96       -8.20     10.52 o 
  11   2   9       37.90       20.68     13.56 o 
  12   2   9      262.39      243.04     24.07 o 
  13   2   9        4.13      -14.46     14.39 o 
  14   2   9        2.39       11.19     16.35 o 
  15   2   9        3.53      -12.83     17.08 o 
   1   3   9     1283.50     1253.18     17.28 o 
   2   3   9       40.12       -2.72      4.58 o 
   3   3   9     3651.56     3754.99     43.42 o 
   4   3   9        0.11        1.40      6.85 o 
   5   3   9     2795.03     2720.25     36.29 o 
   6   3   9      256.58      202.11     11.34 o 
   7   3   9     1837.56     2016.55     34.44 o 
   8   3   9      747.65      759.87     23.59 o 
   9   3   9     1526.57     1562.99     35.11 o 
  10   3   9       60.80       10.71     12.35 o 
  11   3   9      541.09      569.22     36.85 o 
  12   3   9       54.96       53.05     16.60 o 
  13   3   9      178.60      180.20     23.15 o 
  14   3   9       13.49       14.99     17.34 o 
  15   3   9      175.82      173.69     25.94 o 
   0   4   9     3576.27     3209.89     53.17 o 
   1   4   9      288.75      282.90     11.97 o 
   2   4   9      430.01      339.89     12.24 o 
   3   4   9        9.39       12.16      5.81 o 
   4   4   9     1358.25     1057.40     21.28 o 
   5   4   9       32.21       22.15      7.22 o 
   6   4   9     1039.67      973.56     38.48 o 
   7   4   9       85.02       91.04     10.50 o 
   8   4   9      103.85       90.65     14.14 o 
   9   4   9      155.09      153.96     18.13 o 
  10   4   9      471.40      457.79     27.38 o 
  11   4   9        7.44        0.67     12.55 o 
  12   4   9       17.62        4.29     15.11 o 
  13   4   9       13.45        5.21     18.12 o 
  14   4   9       59.15       36.06     18.77 o 
  15   4   9        4.45       -0.66     21.77 o 
   1   5   9     2105.10     2299.81     33.62 o 
   2   5   9      296.62      417.57     17.31 o 
   3   5   9      962.44      961.48     22.86 o 
   4   5   9      243.04      295.76     12.89 o 
   5   5   9     2079.97     2102.69     32.18 o 
   6   5   9      447.73      415.98     15.41 o 
   7   5   9      655.58      651.29     20.92 o 
   8   5   9      396.88      351.92     16.99 o 
   9   5   9     1855.09     1953.15     43.07 o 
  10   5   9       11.48       12.62     13.24 o 
  11   5   9      940.46      981.54     38.99 o 
  12   5   9        3.81      -23.77     19.00 o 
  13   5   9      221.39      175.13     23.50 o 
  14   5   9       11.50        5.23     23.34 o 
   0   6   9     1071.00     1025.61     40.01 o 
   1   6   9       23.24       52.67      8.79 o 
   2   6   9     1318.05     1506.31     36.61 o 
   3   6   9       25.73        8.64      7.19 o 
   4   6   9     1899.42     1729.33     48.44 o 
   5   6   9       54.37       43.54      8.67 o 
   6   6   9     1627.80     1510.48     27.90 o 
   7   6   9        0.00       -2.35      7.76 o 
   8   6   9      137.76      195.72     14.20 o 
   9   6   9       25.82       20.47     11.90 o 
  10   6   9      622.57      634.14     36.74 o 
  11   6   9       12.79        9.15     13.49 o 
  12   6   9       37.80       36.23     16.78 o 
  13   6   9        4.76       17.06     17.30 o 
  14   6   9       25.38       21.74     19.83 o 
   1   7   9     1374.25     1198.68     25.26 o 
   2   7   9     2756.21     2610.03     41.88 o 
   3   7   9      659.08      666.44     22.41 o 
   4   7   9      991.13      923.42     32.17 o 
   5   7   9     1670.54     1735.96     33.63 o 
   6   7   9      604.48      633.07     21.89 o 
   7   7   9      960.12     1059.37     30.07 o 
   8   7   9      823.57      808.05     31.72 o 
   9   7   9     1488.92     1539.62     61.08 o 
  10   7   9       16.37       -7.06     12.98 o 
  11   7   9      616.79      691.62     35.52 o 
  12   7   9      185.38      206.32     24.17 o 
  13   7   9      132.31       93.80     21.08 o 
   0   8   9      296.71      319.10     35.93 o 
   1   8   9       13.98       16.31      8.96 o 
   2   8   9      474.88      428.52     18.61 o 
   3   8   9      157.70      224.50     15.03 o 
   4   8   9       13.00       27.89      9.38 o 
   5   8   9        8.13       -3.03      7.62 o 
   6   8   9      331.93      342.26     17.64 o 
   7   8   9        2.56       11.19      9.12 o 
   8   8   9       13.41       15.15     10.25 o 
   9   8   9       39.18       23.03     17.02 o 
  10   8   9        2.06       -6.59     15.86 o 
  11   8   9       43.34       60.34     20.87 o 
  12   8   9        5.19        7.23     21.38 o 
  13   8   9        5.33       -9.08     17.73 o 
   1   9   9     1447.90     1691.60     45.95 o 
   2   9   9      186.48      191.46     20.38 o 
   3   9   9      436.07      517.78     24.32 o 
   4   9   9      329.64      306.77     17.58 o 
   5   9   9      678.88      650.21     23.22 o 
   6   9   9      215.14      202.17     15.72 o 
   7   9   9      307.67      308.32     20.42 o 
   8   9   9       29.42       20.03     15.06 o 
   9   9   9      721.84      771.32     55.52 o 
  10   9   9        0.12      -21.93     16.09 o 
  11   9   9      407.33      422.49     37.82 o 
  12   9   9       18.97       55.33     31.44 o 
   0  10   9       51.45       68.23     18.68 o 
   1  10   9       79.96      109.62     14.29 o 
   2  10   9       14.39        8.64     10.31 o 
   3  10   9        2.51       18.91     10.85 o 
   4  10   9        9.56       41.11     10.71 o 
   5  10   9        2.90       21.12      9.90 o 
   6  10   9        9.80        1.54      9.17 o 
   7  10   9        0.21        1.44     10.63 o 
   8  10   9       50.79       70.68     14.23 o 
   9  10   9       31.41        4.20     16.00 o 
  10  10   9       72.54       48.56     20.06 o 
  11  10   9       35.74       30.78     20.90 o 
   1  11   9      383.05      309.54     25.79 o 
   2  11   9       36.16       59.98     12.66 o 
   3  11   9      775.91      729.45     26.67 o 
   4  11   9       70.53       72.62     12.79 o 
   5  11   9      668.88      725.63     26.71 o 
   6  11   9        4.83       -1.79     10.68 o 
   7  11   9      224.48      224.47     27.85 o 
   8  11   9       31.81       23.84     14.41 o 
   9  11   9       96.03       68.82     22.04 o 
  10  11   9        4.92       -7.72     17.27 o 
   0  12   9        0.18      -14.79     15.48 o 
   1  12   9       30.47       38.11     14.36 o 
   2  12   9       40.00       35.09     12.59 o 
   3  12   9        0.38      -19.55     13.29 o 
   4  12   9        9.14       -1.67     10.05 o 
   5  12   9        8.94       11.51     11.29 o 
   6  12   9       20.25        7.06     11.43 o 
   7  12   9        0.24       -3.99     12.22 o 
   8  12   9       33.27       25.55     16.91 o 
   9  12   9        0.55       10.88     18.14 o 
   1  13   9      394.73      400.88     53.72 o 
   2  13   9       25.48       22.74     12.65 o 
   3  13   9      410.85      416.78     33.68 o 
   4  13   9       26.38       30.88     14.17 o 
   5  13   9      136.33      119.15     15.93 o 
   6  13   9       39.54       42.30     13.70 o 
   7  13   9      136.55      157.00     19.69 o 
   8  13   9        2.09       -4.54     15.72 o 
   0  14   9       20.64       23.68     22.04 o 
   1  14   9       47.19       28.85     15.55 o 
   2  14   9        3.86        7.04     19.73 o 
   3  14   9       39.37       34.90     16.61 o 
   4  14   9       51.38       69.98     16.24 o 
   5  14   9        0.53       17.84     13.78 o 
   6  14   9       70.40       78.70     18.58 o 
   1  15   9      101.46      100.41     21.30 o 
   2  15   9       48.83       53.87     19.35 o 
   3  15   9      172.72      200.12     47.10 o 
   0   0  10      306.80      239.84     14.17 o 
   1   0  10     2248.76     2002.63     31.66 o 
   2   0  10     7865.60     7740.59     85.04 o 
   3   0  10     1026.51      983.15     25.91 o 
   4   0  10    13817.96    14411.36    166.02 o 
   5   0  10       38.98       37.83      9.41 o 
   6   0  10     2638.69     2686.30     47.08 o 
   7   0  10      801.77      883.83     26.93 o 
   8   0  10     2848.29     2657.96     58.80 o 
   9   0  10      536.19      552.57     27.88 o 
  10   0  10      796.64      700.54     50.16 o 
  11   0  10        1.03      -10.21     15.38 o 
  12   0  10      974.70      915.70     79.84 o 
  13   0  10       87.65      115.46     43.02 o 
  14   0  10      635.64      640.50     76.94 o 
  15   0  10       17.71       28.46     44.14 o 
   1   1  10     1113.70     1114.52     15.87 o 
   2   1  10     2480.32     2954.26     31.50 o 
   3   1  10       34.80       24.66      5.70 o 
   4   1  10      278.19      241.33     11.40 o 
   5   1  10     3388.96     3294.41     37.93 o 
   6   1  10       33.36       68.75      6.99 o 
   7   1  10      139.43      170.51      9.51 o 
   8   1  10      582.06      526.63     17.98 o 
   9   1  10     1137.48     1262.04     29.32 o 
  10   1  10      301.89      286.34     22.24 o 
  11   1  10      227.03      213.23     25.92 o 
  12   1  10       94.13       69.85     17.05 o 
  13   1  10        8.36       -5.42     14.11 o 
  14   1  10        9.79       -1.47     18.45 o 
  15   1  10       59.19       76.33     27.12 o 
   0   2  10     5419.60     6530.83     67.01 o 
   1   2  10       46.04       66.09      5.45 o 
   2   2  10     1069.80     1252.64     20.44 o 
   3   2  10        0.36        0.93      5.36 o 
   4   2  10     2679.22     2672.19     35.81 o 
   5   2  10       88.57      105.77      9.18 o 
   6   2  10     1661.24     1692.59     28.53 o 
   7   2  10      299.24      319.80     16.48 o 
   8   2  10     2124.49     2292.59     39.72 o 
   9   2  10      143.17      140.22     13.21 o 
  10   2  10      512.29      449.18     26.76 o 
  11   2  10        0.55       -6.41     12.64 o 
  12   2  10      759.41      735.73     35.38 o 
  13   2  10       21.30       10.16     15.04 o 
  14   2  10      157.98      172.93     23.94 o 
  15   2  10        0.48       -4.74     17.67 o 
   1   3  10      607.22      576.75     15.91 o 
   2   3  10      790.18      987.27     19.66 o 
   3   3  10       64.22      130.44      9.24 o 
   4   3  10      192.03      245.62     13.43 o 
   5   3  10      159.18       60.08      8.16 o 
   6   3  10       97.79      122.71     10.27 o 
   7   3  10      191.26      181.46     13.16 o 
   8   3  10      321.13      298.44     16.38 o 
   9   3  10       27.14        6.06      8.93 o 
  10   3  10       69.55       91.48     16.46 o 
  11   3  10       46.12       34.30     15.14 o 
  12   3  10       89.53       70.25     18.58 o 
  13   3  10        3.88       -6.32     19.34 o 
  14   3  10        3.47       -0.21     21.05 o 
   0   4  10     2934.63     2593.92     57.07 o 
   1   4  10        0.51       15.88      6.63 o 
   2   4  10     1125.04      951.75     21.00 o 
   3   4  10     1866.79     1448.42     32.95 o 
   4   4  10     2130.71     2272.19     33.41 o 
   5   4  10       14.52        8.17      6.69 o 
   6   4  10     2660.72     2720.68     51.32 o 
   7   4  10      326.68      321.73     16.13 o 
   8   4  10     1147.58     1159.80     32.15 o 
   9   4  10       73.26       67.74     11.38 o 
  10   4  10      484.88      428.90     27.17 o 
  11   4  10       71.44       72.29     16.78 o 
  12   4  10      386.12      326.42     27.58 o 
  13   4  10        6.14        5.72     16.19 o 
  14   4  10      182.06      184.86     28.67 o 
   1   5  10       23.57       -3.08      6.29 o 
   2   5  10        6.77        1.84      7.72 o 
   3   5  10       32.22       11.76      7.55 o 
   4   5  10        0.10       -5.07      6.67 o 
   5   5  10      419.73      306.67     17.17 o 
   6   5  10        0.00      -10.75      7.16 o 
   7   5  10       35.61       46.74     10.81 o 
   8   5  10        8.64        5.45      8.85 o 
   9   5  10       32.42       25.65     11.52 o 
  10   5  10        5.80        5.21     15.05 o 
  11   5  10       84.90       57.50     16.25 o 
  12   5  10        3.76       -8.49     14.75 o 
  13   5  10       12.64       23.74     17.42 o 
  14   5  10        6.49       19.47     18.96 o 
   0   6  10     6601.35     6599.79    108.64 o 
   1   6  10       20.78        9.20      8.09 o 
   2   6  10      781.21      770.60     24.43 o 
   3   6  10       92.85       29.02     10.68 o 
   4   6  10     1631.45     1499.77     34.17 o 
   5   6  10       41.47       29.86      8.59 o 
   6   6  10      711.66      769.45     22.92 o 
   7   6  10       69.22       50.21     11.09 o 
   8   6  10     1338.25     1350.88     37.23 o 
   9   6  10      184.97      153.67     16.72 o 
  10   6  10      576.75      587.72     31.51 o 
  11   6  10       25.15       10.34     14.56 o 
  12   6  10      579.41      655.76     42.44 o 
  13   6  10        0.06      -20.45     15.92 o 
   1   7  10      380.36      509.14     18.21 o 
   2   7  10     1335.75     1241.78     34.30 o 
   3   7  10        5.69       -6.82      7.21 o 
   4   7  10        1.99       12.39      8.43 o 
   5   7  10      195.98      214.18     14.91 o 
   6   7  10       15.30       11.11      8.70 o 
   7   7  10       55.54       56.98     11.65 o 
   8   7  10      111.33       92.79     13.80 o 
   9   7  10       88.61       92.24     17.09 o 
  10   7  10        5.92      -19.76     14.74 o 
  11   7  10       54.05       36.79     19.36 o 
  12   7  10       45.28       -5.26     17.64 o 
  13   7  10        1.88       22.94     18.53 o 
   0   8  10     5153.53     5190.02     96.08 o 
   1   8  10      221.86      304.28     20.10 o 
   2   8  10      153.58      195.77     14.73 o 
   3   8  10       11.07       43.93      9.82 o 
   4   8  10      977.33     1073.75     27.76 o 
   5   8  10        5.12       -8.34      7.81 o 
   6   8  10      441.52      455.34     24.34 o 
   7   8  10       68.81       75.91     13.07 o 
   8   8  10      628.90      678.27     27.25 o 
   9   8  10       67.33       75.82     19.97 o 
  10   8  10      709.25      527.60     38.14 o 
  11   8  10       16.71       15.16     20.28 o 
  12   8  10      187.32      214.00     40.19 o 
   1   9  10        0.69       -9.67      8.97 o 
   2   9  10       84.47       82.97     13.54 o 
   3   9  10      118.67       97.54     11.99 o 
   4   9  10       16.53       20.24      9.59 o 
   5   9  10      362.77      338.44     18.54 o 
   6   9  10       28.16       20.45     10.07 o 
   7   9  10        0.04       -5.15     10.50 o 
   8   9  10      131.77      117.19     15.73 o 
   9   9  10       38.94       39.07     18.62 o 
  10   9  10       12.32       23.86     19.86 o 
  11   9  10       13.85        8.80     18.84 o 
  12   9  10        3.34       17.96     22.50 o 
   0  10  10       13.26       21.30     14.03 o 
   1  10  10        1.56       -0.76      9.37 o 
   2  10  10      549.08      498.18     24.41 o 
   3  10  10      159.34      153.29     21.95 o 
   4  10  10     1473.78     1433.00     34.51 o 
   5  10  10        4.22        5.66      9.62 o 
   6  10  10      994.17     1068.20     47.55 o 
   7  10  10       56.64       30.70     12.08 o 
   8  10  10       93.77       91.16     20.53 o 
   9  10  10       16.95        6.47     22.74 o 
  10  10  10        9.64       -7.28     17.64 o 
  11  10  10        9.07        2.41     20.95 o 
   1  11  10      254.53      253.91     24.40 o 
   2  11  10       82.33       90.24     14.60 o 
   3  11  10       14.03       24.72     10.99 o 
   4  11  10        0.92        1.10      9.90 o 
   5  11  10       39.19       34.37     11.79 o 
   6  11  10        5.93       10.83     10.81 o 
   7  11  10        0.17       19.60     12.72 o 
   8  11  10       14.32       12.74     14.30 o 
   9  11  10        4.17      -22.34     16.55 o 
  10  11  10        9.94      -16.07     19.12 o 
   0  12  10      957.71      980.40     52.66 o 
   1  12  10       14.41       10.89     13.49 o 
   2  12  10      344.61      343.72     27.14 o 
   3  12  10      296.59      260.66     21.27 o 
   4  12  10      282.80      258.92     20.72 o 
   5  12  10       23.16       42.04     12.82 o 
   6  12  10       49.01       16.39     12.05 o 
   7  12  10      181.70      166.14     19.36 o 
   8  12  10      175.62      147.05     22.32 o 
   1  13  10       45.75       46.21     15.21 o 
   2  13  10       88.49       66.75     15.41 o 
   3  13  10        8.05        7.06     12.60 o 
   4  13  10        3.88       -6.15     12.47 o 
   5  13  10      120.26      151.68     17.46 o 
   6  13  10       11.51       -5.70     12.03 o 
   7  13  10        3.17      -10.45     13.22 o 
   0  14  10       25.02        4.22     20.63 o 
   1  14  10       47.72       74.45     18.32 o 
   2  14  10      109.50      116.25     20.51 o 
   3  14  10       72.41       63.35     16.77 o 
   4  14  10      330.32      329.92     26.28 o 
   5  14  10        0.23        3.43     14.16 o 
   1   1  11      591.54      636.39     14.72 o 
   2   1  11      928.41     1031.76     17.57 o 
   3   1  11     6150.92     6348.03     60.85 o 
   4   1  11      252.96      282.13     11.78 o 
   5   1  11     1153.74     1139.78     23.21 o 
   6   1  11       12.57        8.49      6.91 o 
   7   1  11     1780.52     1918.62     29.53 o 
   8   1  11      475.74      463.54     19.08 o 
   9   1  11     1781.46     1768.77     53.53 o 
  10   1  11       62.30       42.16     16.85 o 
  11   1  11      281.69      224.42     23.63 o 
  12   1  11      145.54      171.09     37.70 o 
  13   1  11      590.10      623.96     42.64 o 
  14   1  11        1.92        3.05     20.22 o 
   0   2  11        2.97       -7.06      5.85 o 
   1   2  11       55.20       44.58      6.26 o 
   2   2  11        5.38        3.33      4.82 o 
   3   2  11      854.95      886.67     20.67 o 
   4   2  11       40.71       58.80      8.08 o 
   5   2  11       22.91       13.41      6.82 o 
   6   2  11       63.57       75.64      9.08 o 
   7   2  11        3.79       -5.68      6.72 o 
   8   2  11       51.64       51.02     11.22 o 
   9   2  11      352.07      358.57     18.21 o 
  10   2  11        1.85        5.03     12.01 o 
  11   2  11      133.34      127.04     19.07 o 
  12   2  11       17.69      -15.33     13.35 o 
  13   2  11        9.80        2.83     15.51 o 
  14   2  11        0.28       -1.88     19.35 o 
   1   3  11     3904.25     3890.28     42.79 o 
   2   3  11      567.65      489.95     15.75 o 
   3   3  11      884.28      942.27     22.89 o 
   4   3  11        8.94        0.11      6.32 o 
   5   3  11      862.92      928.89     23.76 o 
   6   3  11       46.45       39.28      8.42 o 
   7   3  11      811.00      748.45     36.39 o 
   8   3  11      102.88      129.04     12.93 o 
   9   3  11     1342.99     1226.06     33.19 o 
  10   3  11       17.97       10.86     13.29 o 
  11   3  11     1155.17     1189.21     41.98 o 
  12   3  11        7.62       -0.11     13.76 o 
  13   3  11      179.10      206.94     24.63 o 
  14   3  11        0.02        2.27     16.45 o 
   0   4  11        0.47        3.25      9.58 o 
   1   4  11     1686.40     1674.41     28.88 o 
   2   4  11       49.73       46.02      8.11 o 
   3   4  11     2481.06     2568.48     42.76 o 
   4   4  11       48.07       42.07      8.81 o 
   5   4  11       39.68       27.61      9.44 o 
   6   4  11       54.98       69.30      9.61 o 
   7   4  11      994.18      873.34     27.58 o 
   8   4  11        4.55        6.70      9.22 o 
   9   4  11      678.83      736.26     25.24 o 
  10   4  11      110.14      109.31     17.82 o 
  11   4  11       80.13       86.03     28.25 o 
  12   4  11       25.09       26.55     16.99 o 
  13   4  11       65.45       67.66     18.58 o 
  14   4  11        0.52       13.16     17.89 o 
   1   5  11     2391.23     2047.80     33.47 o 
   2   5  11      219.83      187.59     13.36 o 
   3   5  11     3979.83     3672.74     51.97 o 
   4   5  11       38.32       35.65      9.34 o 
   5   5  11     2673.95     2477.65     45.68 o 
   6   5  11        0.01       -1.45      7.80 o 
   7   5  11      513.01      598.12     23.67 o 
   8   5  11       89.30      105.41     16.23 o 
   9   5  11      434.06      430.51     20.94 o 
  10   5  11        1.74        2.99     13.69 o 
  11   5  11      121.20      130.22     19.79 o 
  12   5  11        6.57       20.27     16.30 o 
  13   5  11      229.05      204.35     25.40 o 
   0   6  11      222.95      307.37     23.58 o 
   1   6  11      875.59      924.20     23.25 o 
   2   6  11       75.35       69.69     12.68 o 
   3   6  11      604.05      671.40     26.07 o 
   4   6  11      145.97      168.48     13.60 o 
   5   6  11       69.38      118.53     12.50 o 
   6   6  11        0.93       -6.46      8.07 o 
   7   6  11      263.17      229.90     18.24 o 
   8   6  11        5.22       -9.24     10.59 o 
   9   6  11      235.83      230.11     22.19 o 
  10   6  11       74.44       60.43     29.10 o 
  11   6  11       26.02       24.21     18.63 o 
  12   6  11        6.85        7.52     23.97 o 
  13   6  11       94.34       95.02     22.54 o 
   1   7  11     7548.12     8276.73     87.23 o 
   2   7  11      313.51      357.45     18.93 o 
   3   7  11      416.46      453.05     19.46 o 
   4   7  11       79.13       79.77     12.10 o 
   5   7  11      135.29      111.54     12.36 o 
   6   7  11       15.56        2.77      8.69 o 
   7   7  11        6.64        4.65      9.48 o 
   8   7  11       26.94       33.51     11.09 o 
   9   7  11     1213.30     1268.43     49.86 o 
  10   7  11       35.54       49.35     18.97 o 
  11   7  11      663.27      674.14     43.25 o 
  12   7  11        9.38        3.80     19.98 o 
   0   8  11      216.55      203.99     22.17 o 
   1   8  11      378.49      439.51     20.88 o 
   2   8  11       50.71       30.22      9.73 o 
   3   8  11       42.88       77.58     11.58 o 
   4   8  11        2.75        8.00      8.62 o 
   5   8  11       10.06        3.41      8.87 o 
   6   8  11        9.84       24.37     10.50 o 
   7   8  11       17.25        6.93     10.41 o 
   8   8  11        7.15       -4.58     11.01 o 
   9   8  11       16.37       19.53     17.20 o 
  10   8  11        0.12      -18.87     13.73 o 
  11   8  11        5.52       16.70     17.64 o 
  12   8  11        0.95      -17.21     17.54 o 
   1   9  11      136.55      108.77     14.02 o 
   2   9  11        0.01        2.42      9.46 o 
   3   9  11      891.30      947.98     27.84 o 
   4   9  11       13.20       15.40     10.56 o 
   5   9  11     2036.29     2207.58     45.93 o 
   6   9  11       10.48       -0.48      9.68 o 
   7   9  11      441.37      479.52     28.74 o 
   8   9  11       11.33       12.78     11.19 o 
   9   9  11       55.17       45.27     19.04 o 
  10   9  11        0.85       -5.40     14.62 o 
  11   9  11       22.75       14.57     20.31 o 
   0  10  11       28.95       40.91     16.53 o 
   1  10  11        4.32       15.79     10.96 o 
   2  10  11       99.91      184.04     17.23 o 
   3  10  11       22.15       40.58     11.50 o 
   4  10  11       25.81       20.66     10.68 o 
   5  10  11       24.65       17.73     11.14 o 
   6  10  11        0.24      -13.90      9.46 o 
   7  10  11        8.29       11.99     12.44 o 
   8  10  11        0.47        8.87     11.93 o 
   9  10  11       22.94       25.43     19.25 o 
  10  10  11        0.20      -12.84     14.95 o 
   1  11  11      439.71      490.56     41.51 o 
   2  11  11       16.86       32.83     12.64 o 
   3  11  11      308.31      331.70     23.14 o 
   4  11  11       49.65       63.84     17.19 o 
   5  11  11      204.40      223.53     23.82 o 
   6  11  11        0.60       -3.70     10.20 o 
   7  11  11      180.88      142.90     18.75 o 
   8  11  11        4.61       10.92     13.13 o 
   9  11  11      164.95      126.12     35.19 o 
   0  12  11       44.15       20.30     36.54 o 
   1  12  11        0.00      -10.37     11.99 o 
   2  12  11        0.43        1.33     11.82 o 
   3  12  11        0.36        0.62     12.08 o 
   4  12  11       20.97       12.48     11.46 o 
   5  12  11       50.39       29.94     15.37 o 
   6  12  11       60.18       54.27     15.50 o 
   7  12  11       12.01       14.93     13.96 o 
   8  12  11        0.18       -0.65     16.32 o 
   1  13  11      101.39       60.78     25.99 o 
   2  13  11       16.29       36.09     14.81 o 
   3  13  11      216.18      234.51     22.72 o 
   4  13  11        2.32       -2.38     11.92 o 
   5  13  11       73.84       62.91     14.57 o 
   6  13  11        0.59        4.86     14.26 o 
   0  14  11        7.81       -4.00     21.33 o 
   1  14  11       54.24       35.74     24.24 o 
   2  14  11        0.31       21.50     16.40 o 
   3  14  11       14.74       19.07     16.14 o 
   0   0  12     1129.71      996.01     29.28 o 
   1   0  12       14.10       -0.27      6.57 o 
   2   0  12      452.39      435.83     29.67 o 
   3   0  12       97.38      123.03     12.97 o 
   4   0  12     3802.78     4384.91     68.53 o 
   5   0  12       97.88       82.53     12.52 o 
   6   0  12     1544.98     1857.13     41.84 o 
   7   0  12     1224.66     1235.24     43.35 o 
   8   0  12     2685.54     2722.03     65.27 o 
   9   0  12       15.70        3.37     12.57 o 
  10   0  12       14.81       19.68     21.67 o 
  11   0  12       11.10        0.62     16.92 o 
  12   0  12     1130.66     1053.25     59.88 o 
  13   0  12       25.29       48.44     25.90 o 
  14   0  12      347.28      359.26     45.68 o 
   1   1  12       62.84      122.57      9.01 o 
   2   1  12      881.58     1078.32     18.76 o 
   3   1  12      109.34      179.36     10.29 o 
   4   1  12       51.65       85.06     10.06 o 
   5   1  12     1014.63     1028.22     25.19 o 
   6   1  12       27.82       40.54     10.04 o 
   7   1  12       21.82        9.14      7.06 o 
   8   1  12        0.95       -3.47      8.58 o 
   9   1  12      109.17      112.59     14.78 o 
  10   1  12       25.00       20.08     15.90 o 
  11   1  12       32.37       26.83     17.81 o 
  12   1  12       27.77       47.67     19.93 o 
  13   1  12        6.99        6.10     18.88 o 
  14   1  12        8.69       25.16     23.42 o 
   0   2  12     4422.13     4748.21     71.24 o 
   1   2  12      129.71      205.82     10.48 o 
   2   2  12     2140.29     2262.69     30.85 o 
   3   2  12      534.30      695.04     31.29 o 
   4   2  12      860.36      784.62     20.04 o 
   5   2  12       22.95       20.78      7.73 o 
   6   2  12      715.35      644.02     19.86 o 
   7   2  12      127.45      105.93     15.25 o 
   8   2  12     1692.56     1776.44     35.96 o 
   9   2  12      130.66      134.56     13.87 o 
  10   2  12      636.23      666.48     31.90 o 
  11   2  12       38.43       48.02     16.23 o 
  12   2  12      705.10      669.73     42.09 o 
  13   2  12       24.08       10.02     19.70 o 
  14   2  12       81.86       77.04     35.53 o 
   1   3  12     2057.80     2454.50     36.05 o 
   2   3  12     2198.11     2344.21     32.12 o 
   3   3  12       40.67       52.36     14.15 o 
   4   3  12      289.35      384.17     16.93 o 
   5   3  12     1026.24     1040.57     31.58 o 
   6   3  12      185.87      169.36     12.57 o 
   7   3  12      204.26      213.27     18.12 o 
   8   3  12      806.72      792.62     24.71 o 
   9   3  12       53.32       62.14     11.63 o 
  10   3  12       18.18       18.57     14.07 o 
  11   3  12       98.99      114.90     19.32 o 
  12   3  12      155.89      172.31     22.30 o 
  13   3  12       15.22       20.68     17.30 o 
   0   4  12     2895.14     2881.52     62.15 o 
   1   4  12        2.74        5.00      6.95 o 
   2   4  12     2151.91     1907.57     32.21 o 
   3   4  12      330.73      390.62     17.52 o 
   4   4  12     1632.81     1673.85     33.22 o 
   5   4  12       39.43       58.55     10.22 o 
   6   4  12      979.48      920.35     25.38 o 
   7   4  12       35.09       20.98     10.66 o 
   8   4  12     1092.43     1044.92     35.70 o 
   9   4  12        1.01       -7.55      9.44 o 
  10   4  12      476.05      432.18     28.54 o 
  11   4  12       10.44       10.25     14.91 o 
  12   4  12      277.30      361.09     29.41 o 
  13   4  12        2.99      -12.72     16.31 o 
   1   5  12      795.63      725.75     20.79 o 
   2   5  12       18.47       46.54     10.60 o 
   3   5  12       96.64      134.03     12.58 o 
   4   5  12       11.95       17.38      8.99 o 
   5   5  12       44.40       50.22     10.15 o 
   6   5  12       86.73       74.72     10.98 o 
   7   5  12       69.64       67.43     12.30 o 
   8   5  12       33.78       35.44     13.14 o 
   9   5  12        1.18        0.78     13.85 o 
  10   5  12        4.93      -20.53     13.68 o 
  11   5  12       32.47       47.15     18.34 o 
  12   5  12        4.00        4.05     18.06 o 
  13   5  12        1.90      -14.48     15.73 o 
   0   6  12    12516.91    12227.75    179.08 o 
   1   6  12      137.33      164.63     13.37 o 
   2   6  12      977.47      993.35     26.67 o 
   3   6  12      101.57       82.65     11.81 o 
   4   6  12      746.45      773.68     45.06 o 
   5   6  12       74.70       45.38     10.33 o 
   6   6  12      254.98      303.91     19.88 o 
   7   6  12       30.77       30.53     10.89 o 
   8   6  12      489.83      505.37     28.32 o 
   9   6  12        6.58       -0.89     12.93 o 
  10   6  12      367.05      378.75     40.86 o 
  11   6  12        1.18        3.83     16.58 o 
  12   6  12      311.54      279.11     32.88 o 
   1   7  12      114.43      151.82     15.83 o 
   2   7  12      434.06      436.40     27.93 o 
   3   7  12       12.45        9.54      9.46 o 
   4   7  12        2.81        6.71     11.00 o 
   5   7  12      249.65      277.80     17.50 o 
   6   7  12      121.85       81.06     11.76 o 
   7   7  12       17.09       18.54     12.90 o 
   8   7  12       25.51       14.63     13.03 o 
   9   7  12        5.16       -9.78     16.14 o 
  10   7  12       16.23       34.98     18.77 o 
  11   7  12        0.56       13.59     20.58 o 
  12   7  12        6.71        5.27     20.52 o 
   0   8  12     2004.09     2125.27     82.03 o 
   1   8  12      206.55      203.03     16.27 o 
   2   8  12      333.83      316.85     18.62 o 
   3   8  12       93.38      172.45     14.96 o 
   4   8  12     1008.15      997.44     28.40 o 
   5   8  12       15.72       11.18     10.06 o 
   6   8  12      475.84      495.99     22.34 o 
   7   8  12       36.63       22.66     11.53 o 
   8   8  12      333.47      327.65     22.28 o 
   9   8  12       32.07       44.11     17.86 o 
  10   8  12      198.68      157.54     26.04 o 
  11   8  12        0.01        0.57     25.12 o 
   1   9  12        5.34       17.63     13.65 o 
   2   9  12        2.14      -12.03      9.40 o 
   3   9  12       69.80      114.26     14.04 o 
   4   9  12       74.87       76.08     12.74 o 
   5   9  12      126.53      158.66     15.56 o 
   6   9  12        7.56        2.42      9.70 o 
   7   9  12        9.41      -12.66     10.09 o 
   8   9  12        4.81      -13.99     10.68 o 
   9   9  12       43.06       20.72     19.48 o 
  10   9  12        0.44       22.65     27.63 o 
   0  10  12        6.34       24.00     15.58 o 
   1  10  12       59.89       84.33     14.03 o 
   2  10  12      180.02      143.11     22.30 o 
   3  10  12      580.21      724.35     35.42 o 
   4  10  12     1075.15     1159.92     32.73 o 
   5  10  12        0.14       -0.18      9.81 o 
   6  10  12      618.03      586.45     25.65 o 
   7  10  12      245.25      275.68     23.06 o 
   8  10  12      154.10      167.78     21.98 o 
   9  10  12       21.49       62.64     22.36 o 
   1  11  12       93.91      105.04     16.25 o 
   2  11  12       95.70       75.28     14.74 o 
   3  11  12        0.32       -1.19     11.38 o 
   4  11  12       15.37       -4.38     10.37 o 
   5  11  12      177.99      171.63     17.10 o 
   6  11  12        0.79       -6.61     10.59 o 
   7  11  12       21.72       15.21     13.94 o 
   8  11  12       41.34       23.46     21.36 o 
   0  12  12      460.66      398.84     61.50 o 
   1  12  12        7.30        6.64     13.48 o 
   2  12  12      166.65      190.32     21.18 o 
   3  12  12       79.75       48.22     15.25 o 
   4  12  12      120.45      119.80     17.70 o 
   5  12  12        0.63        1.64     11.89 o 
   6  12  12       89.36       93.03     16.99 o 
   7  12  12       11.37       17.74     14.59 o 
   1  13  12        2.59        6.89     14.30 o 
   2  13  12       29.51       17.66     13.69 o 
   3  13  12        7.38       21.64     14.62 o 
   4  13  12        2.11        6.39     13.92 o 
   5  13  12       10.24       12.49     17.22 o 
   0  14  12        0.94       -5.76     21.70 o 
   1   1  13     2575.81     2593.30     40.46 o 
   2   1  13        2.26       14.02      6.82 o 
   3   1  13     3610.50     3620.44     43.01 o 
   4   1  13       42.25       77.18      8.99 o 
   5   1  13      731.55      779.12     19.67 o 
   6   1  13      138.79      131.41     10.85 o 
   7   1  13      514.85      540.14     19.25 o 
   8   1  13       29.50       26.11     10.27 o 
   9   1  13      750.52      799.17     30.48 o 
  10   1  13       15.73        7.84     22.46 o 
  11   1  13      324.76      363.59     68.77 o 
  12   1  13       43.33       33.71     21.72 o 
  13   1  13      210.57      177.38     24.43 o 
   0   2  13        1.09      -13.59      9.50 o 
   1   2  13     1032.29     1057.95     28.19 o 
   2   2  13       96.96      147.42     11.51 o 
   3   2  13      163.03      141.85     11.17 o 
   4   2  13       74.89       99.92     10.54 o 
   5   2  13       20.39       21.15      7.97 o 
   6   2  13      240.35      296.92     16.24 o 
   7   2  13       12.68        6.96      8.08 o 
   8   2  13      191.01      164.38     14.34 o 
   9   2  13       40.55       57.48     13.70 o 
  10   2  13       10.64        9.47     17.39 o 
  11   2  13        0.31      -22.87     15.64 o 
  12   2  13       26.57       16.91     19.48 o 
  13   2  13       27.62       26.76     22.83 o 
   1   3  13     1560.92     1471.17     28.06 o 
   2   3  13        8.60        5.65      7.26 o 
   3   3  13     2058.76     2044.74     37.23 o 
   4   3  13       34.24       48.62      9.81 o 
   5   3  13     1299.53     1261.80     36.17 o 
   6   3  13       16.13        7.85      8.32 o 
   7   3  13     1209.28     1289.67     33.69 o 
   8   3  13      129.73      143.65     15.68 o 
   9   3  13      807.94      827.17     26.76 o 
  10   3  13        0.73        5.96     13.40 o 
  11   3  13      269.06      254.51     38.95 o 
  12   3  13       17.03      -10.32     18.86 o 
  13   3  13      244.95      267.91     34.07 o 
   0   4  13     5053.57     5556.39     97.93 o 
   1   4  13       43.46       52.00      9.51 o 
   2   4  13      497.41      541.22     18.57 o 
   3   4  13       46.81       25.38      9.15 o 
   4   4  13      650.77      656.54     22.15 o 
   5   4  13       12.20        1.78      7.91 o 
   6   4  13      857.84      919.41     25.94 o 
   7   4  13       29.97       28.20     11.01 o 
   8   4  13        6.90       18.01     12.23 o 
   9   4  13        7.45        0.00     11.08 o 
  10   4  13      223.91      264.77     28.71 o 
  11   4  13       19.91      -17.19     15.28 o 
  12   4  13       19.68       10.88     22.88 o 
  13   4  13        1.36      -20.28     27.07 o 
   1   5  13     1495.23     1666.41     31.69 o 
   2   5  13      382.91      481.99     20.12 o 
   3   5  13      848.01      911.37     27.57 o 
   4   5  13      134.63      220.59     15.79 o 
   5   5  13      872.26      829.08     25.59 o 
   6   5  13        2.57       -1.68      9.75 o 
   7   5  13      423.14      377.10     25.06 o 
   8   5  13       67.89       49.56     14.99 o 
   9   5  13      901.21      912.23     38.01 o 
  10   5  13       23.11       14.57     16.95 o 
  11   5  13      438.21      497.29     38.04 o 
  12   5  13       54.27       42.85     21.79 o 
   0   6  13      102.98      146.79     21.37 o 
   1   6  13       16.65       15.39      9.87 o 
   2   6  13      260.32      364.29     18.80 o 
   3   6  13      105.41      154.65     19.00 o 
   4   6  13      330.23      326.05     20.35 o 
   5   6  13        2.41        2.94      8.88 o 
   6   6  13      392.90      407.41     22.64 o 
   7   6  13       13.40       15.74     10.99 o 
   8   6  13       20.12        6.70     17.54 o 
   9   6  13       10.59       23.52     13.18 o 
  10   6  13       39.82       49.11     27.28 o 
  11   6  13        4.22        9.78     17.84 o 
  12   6  13        0.66        7.44     20.00 o 
   1   7  13      243.92      193.10     15.94 o 
   2   7  13       45.13      111.25     13.29 o 
   3   7  13      543.58      515.25     22.25 o 
   4   7  13      552.89      685.35     24.81 o 
   5   7  13     1655.31     1683.05     37.32 o 
   6   7  13      300.23      258.90     19.61 o 
   7   7  13      349.22      383.89     23.08 o 
   8   7  13       84.79       96.61     17.52 o 
   9   7  13      512.29      536.98     37.20 o 
  10   7  13        2.54        5.94     14.87 o 
  11   7  13      164.69      167.17     27.95 o 
   0   8  13       38.71       -6.49     13.20 o 
   1   8  13       71.01       79.46     12.83 o 
   2   8  13      154.99      196.45     16.23 o 
   3   8  13        0.02       -7.98      8.86 o 
   4   8  13       75.82       94.94     13.49 o 
   5   8  13        0.49        6.14     10.63 o 
   6   8  13        1.72        6.03     10.52 o 
   7   8  13        4.01        6.48     11.25 o 
   8   8  13       41.09       40.88     17.03 o 
   9   8  13       21.82       10.41     18.25 o 
  10   8  13       68.25       71.05     19.00 o 
  11   8  13       20.03       17.89     22.43 o 
   1   9  13      186.62      195.85     18.06 o 
   2   9  13      519.22      552.21     26.64 o 
   3   9  13      278.51      335.63     20.64 o 
   4   9  13      163.16      193.65     16.96 o 
   5   9  13      785.04      778.67     32.53 o 
   6   9  13       50.57       39.47     11.70 o 
   7   9  13      460.90      452.55     26.10 o 
   8   9  13      157.34      137.84     20.44 o 
   9   9  13      220.69      166.11     27.13 o 
  10   9  13        0.54       -4.62     16.18 o 
   0  10  13       64.34       94.17     19.86 o 
   1  10  13       22.81       25.34     12.37 o 
   2  10  13        2.99       -9.67     10.83 o 
   3  10  13       10.85       10.02     10.73 o 
   4  10  13        1.97       18.61     11.37 o 
   5  10  13        0.60        3.44     10.72 o 
   6  10  13       67.74       73.03     14.12 o 
   7  10  13        2.32       -3.48     12.53 o 
   8  10  13        2.08       14.57     15.94 o 
   9  10  13        7.26       10.00     28.06 o 
   1  11  13      282.99      296.95     22.88 o 
   2  11  13        3.22       -0.11     11.41 o 
   3  11  13      388.81      441.45     26.61 o 
   4  11  13       12.66       23.36     12.63 o 
   5  11  13      289.93      284.47     21.23 o 
   6  11  13        0.13       10.15     13.32 o 
   7  11  13      176.78      186.10     21.15 o 
   0  12  13       19.61        7.31     19.07 o 
   1  12  13        0.59       -9.74     12.82 o 
   2  12  13        0.86       -0.37     13.14 o 
   3  12  13        1.47       -0.08     12.80 o 
   4  12  13       25.17       19.21     16.22 o 
   5  12  13        1.86       -5.48     11.47 o 
   6  12  13        4.42        6.28     13.96 o 
   1  13  13       47.92       47.62     17.89 o 
   2  13  13        5.12       13.14     14.62 o 
   3  13  13      313.04      389.30     28.33 o 
   0   0  14     9188.18     9222.18    248.13 o 
   1   0  14      170.34      217.16     26.09 o 
   2   0  14     2220.77     2210.54     84.67 o 
   3   0  14        1.31       18.12     15.88 o 
   4   0  14      874.89      798.17     28.20 o 
   5   0  14      117.78      138.78     15.92 o 
   6   0  14      393.98      337.28     21.42 o 
   7   0  14      674.49      735.87     35.62 o 
   8   0  14      302.77      328.18     27.10 o 
   9   0  14      170.53      179.27     23.12 o 
  10   0  14      188.05      170.36     30.12 o 
  11   0  14        4.61       31.77     23.55 o 
  12   0  14      619.19      640.19     52.29 o 
  13   0  14       68.56       68.02     30.94 o 
   1   1  14       81.51       87.04     10.85 o 
   2   1  14     1990.59     2027.57     43.63 o 
   3   1  14       85.37       71.26      9.83 o 
   4   1  14      129.58      132.29     12.85 o 
   5   1  14      158.20      221.62     13.89 o 
   6   1  14        9.88       26.54      8.03 o 
   7   1  14       42.00       70.56     10.64 o 
   8   1  14      485.70      440.22     20.90 o 
   9   1  14       58.87       85.30     13.16 o 
  10   1  14        1.27        2.98     14.23 o 
  11   1  14        5.56        8.83     14.82 o 
  12   1  14      256.22      296.20     36.47 o 
  13   1  14        3.83       24.53     18.41 o 
   0   2  14      954.88      962.13     35.86 o 
   1   2  14       94.08      134.00     12.62 o 
   2   2  14     1787.74     1642.61     39.49 o 
   3   2  14       21.82       26.97      9.19 o 
   4   2  14     2462.86     2599.66     39.79 o 
   5   2  14        7.76        0.52      7.70 o 
   6   2  14      899.57      988.43     24.79 o 
   7   2  14        0.68        4.78      8.96 o 
   8   2  14      969.43      902.69     48.96 o 
   9   2  14       27.48       45.32     13.19 o 
  10   2  14       24.00       24.26     25.79 o 
  11   2  14        2.24       18.57     18.47 o 
  12   2  14      404.02      371.55     37.92 o 
   1   3  14      342.03      422.76     20.91 o 
   2   3  14       13.04       -8.79      7.78 o 
   3   3  14      147.82      157.84     16.82 o 
   4   3  14        0.15        8.24      8.55 o 
   5   3  14      143.65      157.18     13.97 o 
   6   3  14        3.82       11.34      8.83 o 
   7   3  14       23.49       24.21     11.17 o 
   8   3  14        4.11        5.15     10.49 o 
   9   3  14      146.13      157.31     19.44 o 
  10   3  14        9.23       14.20     23.33 o 
  11   3  14      117.61      112.62     46.94 o 
  12   3  14       46.34       30.62     26.29 o 
   0   4  14     3717.17     3845.69     78.60 o 
   1   4  14       37.25        9.93      8.41 o 
   2   4  14      810.29      894.04     31.42 o 
   3   4  14        5.72        5.55      8.42 o 
   4   4  14      637.01      700.18     23.75 o 
   5   4  14        9.20        0.69      8.60 o 
   6   4  14      290.86      320.50     18.45 o 
   7   4  14        1.27        6.18     10.50 o 
   8   4  14     1041.61     1081.66     38.33 o 
   9   4  14        1.00       -8.13     10.62 o 
  10   4  14      600.11      639.52     52.64 o 
  11   4  14       12.21        2.33     23.61 o 
  12   4  14      315.96      356.84     46.02 o 
   1   5  14        2.71        6.54      8.47 o 
   2   5  14      110.10       93.07     12.47 o 
   3   5  14       37.82       35.41     10.17 o 
   4   5  14       10.80       18.39      9.64 o 
   5   5  14       48.37       35.81     12.02 o 
   6   5  14        3.29       -4.52      9.29 o 
   7   5  14        6.61      -10.16     10.49 o 
   8   5  14       19.56        0.31     13.20 o 
   9   5  14       36.33       31.88     13.08 o 
  10   5  14        0.00       -0.33     16.78 o 
  11   5  14       24.88       30.20     23.83 o 
  12   5  14       18.18       28.78     21.99 o 
   0   6  14     1034.28     1136.58     53.81 o 
   1   6  14       51.05       13.46     10.19 o 
   2   6  14       59.58       48.72     11.24 o 
   3   6  14      628.61      627.43     24.00 o 
   4   6  14      825.58      836.74     39.38 o 
   5   6  14        0.45      -13.88      9.25 o 
   6   6  14     1019.76      963.52     29.05 o 
   7   6  14       36.24       44.18     12.65 o 
   8   6  14      563.43      589.43     32.58 o 
   9   6  14        7.27       -1.78     11.82 o 
  10   6  14      293.77      249.06     25.74 o 
  11   6  14       10.65        0.85     19.52 o 
   1   7  14       50.53       31.88     12.12 o 
   2   7  14       89.59      102.14     13.34 o 
   3   7  14       42.90       35.44     11.10 o 
   4   7  14       62.25       65.65     13.98 o 
   5   7  14      105.63      110.48     14.26 o 
   6   7  14        0.53        1.64      9.82 o 
   7   7  14       53.38       66.47     16.28 o 
   8   7  14      119.66      107.14     25.37 o 
   9   7  14        9.66       48.41     22.13 o 
  10   7  14        2.34       15.19     16.36 o 
  11   7  14        0.19       19.51     40.46 o 
   0   8  14       52.53        3.31     14.73 o 
   1   8  14       20.01       -0.56     10.32 o 
   2   8  14      102.67       61.13     13.93 o 
   3   8  14        9.12       -7.36      9.30 o 
   4   8  14     1033.47     1049.82     30.91 o 
   5   8  14       21.07        5.98     10.69 o 
   6   8  14      708.01      822.17     34.65 o 
   7   8  14        0.19       10.27     12.12 o 
   8   8  14      401.93      444.48     30.33 o 
   9   8  14        2.62      -15.76     17.13 o 
  10   8  14       55.47       37.04     19.68 o 
   1   9  14       39.12       12.82     11.75 o 
   2   9  14      464.89      476.35     25.80 o 
   3   9  14       39.37       64.77     13.59 o 
   4   9  14        0.57        9.32     10.80 o 
   5   9  14        0.50      -13.30     10.36 o 
   6   9  14        0.51       -6.32     10.66 o 
   7   9  14        1.04       -7.16     11.99 o 
   8   9  14       23.18       17.13     15.79 o 
   9   9  14        0.09        1.11     20.04 o 
   0  10  14      919.02      933.49     45.03 o 
   1  10  14        8.87       -2.72     11.45 o 
   2  10  14      268.51      311.65     26.35 o 
   3  10  14       25.04        4.03     12.09 o 
   4  10  14      432.31      392.75     23.27 o 
   5  10  14        0.05       10.96     11.35 o 
   6  10  14      119.40       96.46     17.27 o 
   7  10  14        2.40        4.67     14.33 o 
   8  10  14      171.86      175.46     24.50 o 
   1  11  14       18.08        9.18     12.47 o 
   2  11  14       18.58       12.78     12.85 o 
   3  11  14       70.74       71.81     15.72 o 
   4  11  14        7.09       18.40     12.77 o 
   5  11  14       25.09       60.58     14.68 o 
   6  11  14       12.10        3.01     13.42 o 
   0  12  14       10.12        9.87     19.71 o 
   1  12  14        2.03       -5.90     14.73 o 
   2  12  14      178.20      177.09     20.69 o 
   3  12  14       25.52       13.27     13.54 o 
   4  12  14      613.90      672.35     33.40 o 
   1   1  15     2025.73     1989.62     47.52 o 
   2   1  15        2.32        0.07      9.49 o 
   3   1  15     1169.11     1180.78     31.75 o 
   4   1  15       45.06       29.07      9.46 o 
   5   1  15      258.27      246.56     14.91 o 
   6   1  15       18.69       21.63      8.67 o 
   7   1  15      389.26      385.59     21.93 o 
   8   1  15        0.26       -7.35     10.14 o 
   9   1  15      895.74      853.19     31.45 o 
  10   1  15       89.86      107.33     26.55 o 
  11   1  15      603.68      637.53     35.53 o 
  12   1  15        1.93        1.72     16.09 o 
   0   2  15        0.02       -4.71     14.04 o 
   1   2  15      423.40      402.79     18.56 o 
   2   2  15       36.60       33.20     12.62 o 
   3   2  15      299.19      240.82     25.38 o 
   4   2  15      182.88      167.83     14.47 o 
   5   2  15       43.93       34.46     10.57 o 
   6   2  15        3.63       -6.28      7.64 o 
   7   2  15        9.60        3.54      9.51 o 
   8   2  15        3.71       -3.81     11.71 o 
   9   2  15      172.00      186.59     23.34 o 
  10   2  15      233.55      291.24     30.68 o 
  11   2  15       34.49       52.70     20.65 o 
  12   2  15       14.03       16.82     19.52 o 
   1   3  15     1021.65     1035.95     27.60 o 
   2   3  15       81.82       70.86     11.27 o 
   3   3  15     1451.36     1626.92     34.97 o 
   4   3  15       11.40       15.35     10.49 o 
   5   3  15      768.90      724.83     24.57 o 
   6   3  15        5.36       -4.03      9.14 o 
   7   3  15      475.84      539.86     29.32 o 
   8   3  15        3.86        0.29     12.61 o 
   9   3  15      432.65      421.99     27.97 o 
  10   3  15        5.64       44.60     23.85 o 
  11   3  15      172.52      190.15     35.06 o 
  12   3  15        5.18        4.56     27.52 o 
   0   4  15       15.90       22.57     14.12 o 
   1   4  15        3.06       -1.02      9.86 o 
   2   4  15      327.09      364.41     25.10 o 
   3   4  15      265.82      279.29     19.37 o 
   4   4  15        1.89       -0.49      9.45 o 
   5   4  15        0.15       -3.21      8.83 o 
   6   4  15      199.84      256.42     17.60 o 
   7   4  15       75.61       69.95     14.14 o 
   8   4  15        1.52        4.41     12.84 o 
   9   4  15        0.80        9.33     14.12 o 
  10   4  15       21.78        9.25     30.86 o 
  11   4  15        4.21        1.98     22.43 o 
   1   5  15     1900.96     2104.86     47.80 o 
   2   5  15      121.99      131.92     14.18 o 
   3   5  15      514.01      534.83     22.61 o 
   4   5  15      169.84      266.59     17.94 o 
   5   5  15      440.95      446.64     21.74 o 
   6   5  15       19.32       -1.29     10.07 o 
   7   5  15      191.23      183.94     22.34 o 
   8   5  15       10.30       38.96     15.00 o 
   9   5  15      582.08      554.49     28.29 o 
  10   5  15        8.30       22.73     18.86 o 
  11   5  15      301.97      291.52     43.02 o 
   0   6  15       18.35       47.59     28.02 o 
   1   6  15      700.41      728.35     25.84 o 
   2   6  15        3.04        7.65     10.18 o 
   3   6  15      320.54      343.19     22.30 o 
   4   6  15       24.72       17.62     10.69 o 
   5   6  15        7.94       17.60     11.97 o 
   6   6  15        8.97        2.54     10.17 o 
   7   6  15      152.85      144.46     17.35 o 
   8   6  15        8.38       19.04     18.79 o 
   9   6  15       58.97       39.16     14.79 o 
  10   6  15        1.56        6.40     15.51 o 
   1   7  15       92.68       63.87     12.73 o 
   2   7  15        1.51       24.98     12.36 o 
   3   7  15     1025.32     1018.93     41.91 o 
   4   7  15        2.03        0.33     10.17 o 
   5   7  15     1078.95     1071.10     34.75 o 
   6   7  15        4.81      -12.02     10.23 o 
   7   7  15      332.41      391.47     24.91 o 
   8   7  15       31.57       47.37     17.25 o 
   9   7  15       96.45       79.83     23.05 o 
  10   7  15        0.62       -9.55     16.95 o 
   0   8  15        5.69        5.58     14.69 o 
   1   8  15      105.32      127.85     16.49 o 
   2   8  15      134.78       87.38     15.23 o 
   3   8  15        9.21       18.62     11.15 o 
   4   8  15       27.13       26.92     11.96 o 
   5   8  15       10.52       23.14     11.76 o 
   6   8  15       48.77       34.43     12.73 o 
   7   8  15        6.17       -0.19     12.89 o 
   8   8  15       18.33       26.14     16.42 o 
   9   8  15       27.59       -3.14     23.32 o 
   1   9  15      939.58     1013.68     36.14 o 
   2   9  15        4.51        8.03     12.84 o 
   3   9  15      249.27      257.11     19.64 o 
   4   9  15       17.32       17.57     11.84 o 
   5   9  15      162.53      121.35     19.20 o 
   6   9  15       22.93       12.61     13.85 o 
   7   9  15      113.97       75.55     21.37 o 
   8   9  15       14.56        2.12     29.92 o 
   0  10  15        0.62        0.82     17.58 o 
   1  10  15        7.45       -6.83     12.14 o 
   2  10  15       67.62       74.60     16.69 o 
   3  10  15        0.28       -4.74     12.27 o 
   4  10  15       15.49       14.78     12.52 o 
   5  10  15        3.87        3.49     11.44 o 
   6  10  15        6.86       -1.52     12.51 o 
   7  10  15        1.81        1.07     14.20 o 
   1  11  15       86.13       65.41     25.91 o 
   2  11  15        0.17        6.77     14.63 o 
   3  11  15      311.02      307.51     24.95 o 
   4  11  15        5.43        5.65     13.42 o 
   5  11  15      321.66      320.79     23.43 o 
   0  12  15        9.79      -10.24     22.08 o 
   1  12  15        0.05       19.76     17.02 o 
   2  12  15       22.06       20.25     16.84 o 
   0   0  16      777.77      590.22     57.44 o 
   1   0  16      118.80       73.75     57.25 o 
   2   0  16      621.77      630.90     96.55 o 
   3   0  16       12.47       -1.28     15.49 o 
   4   0  16      156.49      131.88     23.48 o 
   5   0  16        0.00        6.59     12.77 o 
   6   0  16      836.03      814.91     37.34 o 
   7   0  16       10.63        8.31     16.92 o 
   8   0  16     1024.54      969.79     52.55 o 
   9   0  16       16.75       39.64     20.64 o 
  10   0  16      642.40      601.90     48.10 o 
  11   0  16        0.91        5.88     21.65 o 
   1   1  16      361.55      306.99     34.98 o 
   2   1  16      179.53      162.94     17.69 o 
   3   1  16       56.12       80.00     14.97 o 
   4   1  16       12.05        6.81     10.30 o 
   5   1  16      247.33      244.19     18.89 o 
   6   1  16       24.34       25.36      9.46 o 
   7   1  16        2.22       -6.77     10.34 o 
   8   1  16       63.15       50.53     13.89 o 
   9   1  16       60.49       83.55     15.48 o 
  10   1  16       40.78       70.47     30.69 o 
  11   1  16       22.29       36.43     19.46 o 
   0   2  16     1410.44     1644.10     63.37 o 
   1   2  16       82.37       71.88     17.64 o 
   2   2  16      361.69      382.37     26.30 o 
   3   2  16      463.34      458.93     20.73 o 
   4   2  16     1010.78     1014.69     28.36 o 
   5   2  16      123.86      128.54     14.04 o 
   6   2  16      500.45      459.71     21.71 o 
   7   2  16      336.25      342.12     26.46 o 
   8   2  16      641.38      696.94     29.40 o 
   9   2  16        6.92       16.68     12.77 o 
  10   2  16      163.59      182.54     35.00 o 
  11   2  16       21.06       21.08     19.74 o 
   1   3  16        8.65       -0.70     11.39 o 
   2   3  16       26.69       28.52      9.92 o 
   3   3  16       50.96       47.73     11.29 o 
   4   3  16       30.60       34.92     10.94 o 
   5   3  16      254.59      237.40     17.22 o 
   6   3  16        9.79       -1.57      9.72 o 
   7   3  16        0.07        4.33     15.53 o 
   8   3  16       68.50       66.22     17.45 o 
   9   3  16        7.42       -7.09     11.66 o 
  10   3  16       28.77      -15.03     17.65 o 
  11   3  16        0.09        1.80     19.03 o 
   0   4  16     3209.44     3287.24     94.54 o 
   1   4  16        9.30       20.01     11.49 o 
   2   4  16      556.31      604.78     24.62 o 
   3   4  16       81.62       77.93     13.18 o 
   4   4  16      784.35      802.00     27.00 o 
   5   4  16       20.26       15.29     10.48 o 
   6   4  16      232.57      247.37     18.17 o 
   7   4  16       12.25        4.28     11.60 o 
   8   4  16      476.84      483.70     29.99 o 
   9   4  16        0.79        5.22     14.33 o 
  10   4  16      152.20      173.23     35.50 o 
   1   5  16        0.07       14.62     11.26 o 
   2   5  16      181.22      189.26     16.59 o 
   3   5  16       29.73       41.98     11.88 o 
   4   5  16       10.72        3.88     10.81 o 
   5   5  16       50.32       62.28     12.90 o 
   6   5  16        7.55        5.42     10.88 o 
   7   5  16        4.21        2.18     13.29 o 
   8   5  16       85.59      102.80     19.13 o 
   9   5  16        2.83        4.53     14.66 o 
  10   5  16        0.36       27.93     26.71 o 
   0   6  16      894.32      824.17     45.64 o 
   1   6  16       10.54       -0.69     10.33 o 
   2   6  16      887.83      872.45     29.14 o 
   3   6  16       35.00       47.88     12.35 o 
   4   6  16      543.07      525.12     31.54 o 
   5   6  16        1.10       13.31     11.17 o 
   6   6  16      329.80      328.62     23.60 o 
   7   6  16        2.01        2.30     11.48 o 
   8   6  16      280.71      305.60     30.19 o 
   9   6  16        5.05       21.33     13.80 o 
   1   7  16       37.55       47.74     13.00 o 
   2   7  16        4.52       -1.76     12.04 o 
   3   7  16        9.06        3.68     12.14 o 
   4   7  16       26.36       16.46     12.06 o 
   5   7  16        2.14      -14.07     10.13 o 
   6   7  16        0.29        1.37     15.30 o 
   7   7  16        5.88        9.86     13.05 o 
   8   7  16        0.05      -11.82     15.60 o 
   9   7  16        0.06        2.05     18.81 o 
   0   8  16      848.54     1009.79     54.88 o 
   1   8  16        5.33        2.91     12.74 o 
   2   8  16      411.99      469.27     27.07 o 
   3   8  16        1.01       23.79     11.69 o 
   4   8  16      507.71      536.56     26.08 o 
   5   8  16       25.65       26.07     12.74 o 
   6   8  16      207.20      159.39     20.13 o 
   7   8  16        2.88       -1.84     12.56 o 
   8   8  16      138.38      128.66     22.18 o 
   1   9  16       63.81       66.87     15.79 o 
   2   9  16      119.38       72.17     15.72 o 
   3   9  16       38.10        9.73     13.12 o 
   4   9  16        1.06      -12.23     11.20 o 
   5   9  16      139.69      125.95     21.80 o 
   6   9  16        1.60       -7.85     13.01 o 
   7   9  16       10.54       -6.00     13.58 o 
   0  10  16      224.67      183.20     54.78 o 
   1  10  16        1.06        4.41     13.12 o 
   2  10  16       92.38       83.07     16.63 o 
   3  10  16       65.74       80.84     16.96 o 
   4  10  16      390.06      405.15     25.16 o 
   5  10  16        0.34      -15.19     12.39 o 
   1  11  16       10.29        2.50     14.28 o 
   2  11  16        0.68        1.08     14.71 o 
   3  11  16       37.07       20.41     17.47 o 
   1   1  17      690.22      711.24     32.05 o 
   2   1  17      159.18      169.50     19.20 o 
   3   1  17      660.39      632.53     30.48 o 
   4   1  17       15.51        7.23     12.46 o 
   5   1  17      585.74      562.05     37.43 o 
   6   1  17       21.96       -0.94     10.31 o 
   7   1  17      490.68      482.84     62.99 o 
   8   1  17       82.42       56.71     17.82 o 
   9   1  17      422.33      370.01     27.68 o 
  10   1  17        0.77       -5.10     19.33 o 
   0   2  17      434.74      396.52     78.46 o 
   1   2  17       20.95       28.61     13.10 o 
   2   2  17       62.91       51.78     14.13 o 
   3   2  17        3.51       -4.79     11.05 o 
   4   2  17        2.87        7.29     11.87 o 
   5   2  17        5.81        6.27     10.44 o 
   6   2  17       57.47       40.11     11.68 o 
   7   2  17       61.87       37.30     19.46 o 
   8   2  17        3.80       -0.95     13.99 o 
   9   2  17       67.44       55.92     17.41 o 
  10   2  17       20.33       66.05     28.00 o 
   1   3  17      942.39     1026.65     37.29 o 
   2   3  17      167.12      162.87     27.95 o 
   3   3  17      775.67      746.70     29.26 o 
   4   3  17       18.31       25.16     12.57 o 
   5   3  17      604.63      593.38     24.70 o 
   6   3  17       44.31       56.85     12.66 o 
   7   3  17      158.32      147.79     20.68 o 
   8   3  17       29.95       35.69     16.05 o 
   9   3  17      328.01      346.90     29.96 o 
  10   3  17        4.47       16.62     26.87 o 
   0   4  17       49.14       51.03     22.37 o 
   1   4  17      400.90      479.19     28.52 o 
   2   4  17        0.76       11.27     11.28 o 
   3   4  17        0.11       -3.24     10.13 o 
   4   4  17      113.58      138.95     15.60 o 
   5   4  17        6.69       -2.50     10.52 o 
   6   4  17      157.17      142.55     15.98 o 
   7   4  17        0.73       -8.13     13.43 o 
   8   4  17       72.36       42.50     16.89 o 
   9   4  17       38.77       37.45     17.26 o 
   1   5  17      193.64      145.02     19.26 o 
   2   5  17      136.73      102.70     14.53 o 
   3   5  17      741.20      764.83     28.26 o 
   4   5  17       71.43       66.74     13.31 o 
   5   5  17      763.71      827.03     29.50 o 
   6   5  17       94.82      104.58     15.34 o 
   7   5  17      367.31      401.53     29.32 o 
   8   5  17      100.41       93.86     19.93 o 
   9   5  17      154.45      169.69     23.07 o 
   0   6  17       88.10       45.61     31.74 o 
   1   6  17       27.94       15.84     12.75 o 
   2   6  17       60.67       66.83     15.15 o 
   3   6  17       31.55       32.93     12.73 o 
   4   6  17       16.15       10.73     11.74 o 
   5   6  17        2.76       10.07     12.05 o 
   6   6  17        0.19       12.92     12.96 o 
   7   6  17        1.25       -9.45     12.81 o 
   8   6  17        1.89       -4.87     14.86 o 
   1   7  17      404.40      410.51     25.86 o 
   2   7  17        0.34        1.24     12.19 o 
   3   7  17      421.66      439.02     26.78 o 
   4   7  17       22.60       15.21     12.34 o 
   5   7  17      263.91      191.91     18.97 o 
   6   7  17        0.31       -0.24     12.93 o 
   7   7  17      239.65      204.94     21.23 o 
   8   7  17        1.43       -0.67     17.47 o 
   0   8  17      301.44      257.17     29.58 o 
   1   8  17       17.41       11.91     13.81 o 
   2   8  17       37.82       33.85     14.89 o 
   3   8  17       32.36       43.59     17.12 o 
   4   8  17      128.71      110.87     16.54 o 
   5   8  17        2.18        3.40     12.24 o 
   6   8  17      114.41      106.65     18.62 o 
   7   8  17        0.70      -20.65     17.82 o 
   1   9  17      111.04       49.23     21.61 o 
   2   9  17        9.33        2.69     13.42 o 
   3   9  17      322.36      354.57     26.68 o 
   4   9  17       59.46       33.59     14.46 o 
   5   9  17      286.44      281.27     22.66 o 
   0  10  17       37.33       59.16     28.14 o 
   1  10  17        3.42       13.75     14.65 o 
   2  10  17        2.67        0.85     13.87 o 
   3  10  17        3.40      -16.44     14.53 o 
   0   0  18      504.10      578.89     62.38 o 
   1   0  18       32.77       16.90     26.63 o 
   2   0  18      814.15      796.63     98.55 o 
   3   0  18       54.17       41.95     20.73 o 
   4   0  18     1140.95     1211.48     57.79 o 
   5   0  18        0.14        2.45     19.06 o 
   6   0  18      579.39      532.43     56.39 o 
   7   0  18        0.60        4.16     26.86 o 
   8   0  18      158.59      155.45     42.70 o 
   9   0  18       40.22       48.50     24.65 o 
   1   1  18       28.04       -0.94     12.18 o 
   2   1  18       94.88       81.19     17.01 o 
   3   1  18        2.02        5.13     12.53 o 
   4   1  18       31.00       15.84     13.81 o 
   5   1  18        0.10      -18.26     12.17 o 
   6   1  18       46.12       50.74     15.78 o 
   7   1  18       12.65       29.61     21.52 o 
   8   1  18       65.60       47.57     19.13 o 
   9   1  18        5.21        0.94     17.80 o 
   0   2  18     2781.32     2766.29    129.66 o 
   1   2  18       91.91      117.47     18.13 o 
   2   2  18      555.60      596.85     31.77 o 
   3   2  18        1.90       21.95     13.85 o 
   4   2  18      417.42      402.10     27.87 o 
   5   2  18        8.70       28.78     14.51 o 
   6   2  18      242.22      206.26     23.22 o 
   7   2  18      106.85      101.11     20.78 o 
   8   2  18      208.52      250.37     31.83 o 
   9   2  18        6.10       20.55     18.37 o 
   1   3  18        7.70        2.15     12.51 o 
   2   3  18      148.70      125.77     18.19 o 
   3   3  18        0.57       10.59     13.16 o 
   4   3  18       16.23       31.13     14.60 o 
   5   3  18       52.59       23.45     13.53 o 
   6   3  18       26.78        8.37     12.76 o 
   7   3  18        0.43        8.13     14.04 o 
   8   3  18        8.67       22.66     16.20 o 
   9   3  18        2.12       23.07     16.23 o 
   0   4  18      413.22      392.26     52.54 o 
   1   4  18        0.04       29.51     14.45 o 
   2   4  18      159.88      129.93     18.93 o 
   3   4  18       94.20       86.57     17.47 o 
   4   4  18      742.91      840.77     32.59 o 
   5   4  18       28.43       35.11     12.34 o 
   6   4  18      375.66      358.36     22.14 o 
   7   4  18        0.46       11.88     14.69 o 
   8   4  18      344.12      332.41     42.98 o 
   1   5  18        2.13       -3.63     13.51 o 
   2   5  18        4.40      -17.89     11.92 o 
   3   5  18        3.86       -5.32     11.97 o 
   4   5  18       18.22        4.35     11.80 o 
   5   5  18       11.31       15.18     12.19 o 
   6   5  18       45.15       55.92     17.18 o 
   7   5  18        4.08      -16.16     16.23 o 
   8   5  18        0.41       -3.05     15.66 o 
   0   6  18       44.00       -1.28     20.77 o 
   1   6  18       69.39       79.96     18.46 o 
   2   6  18      173.42      146.72     21.06 o 
   3   6  18       18.85       17.47     12.67 o 
   4   6  18      396.57      422.95     24.21 o 
   5   6  18        5.48      -17.14     11.43 o 
   6   6  18      302.18      279.50     27.47 o 
   7   6  18       21.82       30.98     15.15 o 
   1   7  18       27.81       23.99     16.25 o 
   2   7  18       23.60       38.69     15.30 o 
   3   7  18        2.46        7.71     15.47 o 
   4   7  18        1.61        2.81     12.87 o 
   5   7  18       71.21       90.86     16.08 o 
   6   7  18        1.51       -8.47     14.44 o 
   0   8  18      269.42      213.39     54.54 o 
   1   8  18        7.88        1.01     13.49 o 
   2   8  18      161.86      154.76     22.82 o 
   3   8  18       41.68       23.86     16.75 o 
   4   8  18      191.62      217.52     20.49 o 
   5   8  18        0.01        2.63     13.93 o 
   1   9  18       30.91       64.86     18.41 o 
   2   9  18       14.70       19.62     15.54 o 
   3   9  18       17.58       63.79     18.29 o 
   1   1  19      799.11      889.00     51.45 o 
   2   1  19      182.15      188.17     22.54 o 
   3   1  19      473.01      447.08     30.02 o 
   4   1  19        4.85       -0.48     13.76 o 
   5   1  19      457.14      453.09     29.85 o 
   6   1  19        1.59        0.56     13.96 o 
   7   1  19      164.13      181.51     32.28 o 
   8   1  19       19.81       10.97     23.34 o 
   0   2  19        1.87       16.31     20.78 o 
   1   2  19        9.27        3.39     13.52 o 
   2   2  19       95.98      109.73     19.09 o 
   3   2  19       74.67       54.56     15.93 o 
   4   2  19       20.44       19.06     14.71 o 
   5   2  19        0.80      -10.57     13.06 o 
   6   2  19        1.94        1.58     13.33 o 
   7   2  19      102.29       53.52     23.91 o 
   8   2  19       10.18       -4.63     21.12 o 
   1   3  19      605.00      601.53     33.17 o 
   2   3  19        1.29        7.51     13.65 o 
   3   3  19      373.67      339.83     27.23 o 
   4   3  19       25.43       27.51     14.49 o 
   5   3  19      205.67      204.19     23.25 o 
   6   3  19        7.09       11.92     15.01 o 
   7   3  19      124.16      122.43     29.43 o 
   0   4  19       12.78       19.14     20.35 o 
   1   4  19       73.93       59.08     16.59 o 
   2   4  19        2.40        6.27     14.18 o 
   3   4  19       16.70       34.42     15.78 o 
   4   4  19       26.62       22.60     14.46 o 
   5   4  19        4.14      -11.35     14.41 o 
   6   4  19       19.84       18.58     17.14 o 
   7   4  19       38.34       44.05     20.82 o 
   1   5  19       31.89       40.71     16.96 o 
   2   5  19        8.60       17.14     20.29 o 
   3   5  19      483.22      521.31     40.86 o 
   4   5  19        9.83       29.50     14.26 o 
   5   5  19      520.96      503.26     29.09 o 
   6   5  19        0.09       -1.26     14.20 o 
   0   6  19       82.08       63.34     43.18 o 
   1   6  19       11.10       -9.69     15.05 o 
   2   6  19        1.06      -18.17     14.24 o 
   3   6  19       60.19        0.59     15.66 o 
   4   6  19       25.01       23.85     15.03 o 
   5   6  19        0.43        2.84     13.22 o 
   1   7  19      278.96      227.09     25.98 o 
   2   7  19       74.68       75.39     23.52 o 
   3   7  19      174.66      183.03     28.78 o 
   4   7  19        6.22       12.71     14.22 o 
   0   8  19       11.18       36.29     29.68 o 
   1   8  19       21.30       14.17     34.05 o 
   2   8  19       10.30       15.33     33.46 o 
   0   0  20      442.43      596.13     67.82 o 
   1   0  20      112.48      104.39     26.92 o 
   2   0  20       62.12       86.34     26.12 o 
   3   0  20      175.23      177.93     30.83 o 
   4   0  20      531.10      525.77     69.34 o 
   5   0  20       11.20      -15.63     19.00 o 
   6   0  20      311.08      326.99     88.76 o 
   1   1  20       44.83       47.46     17.88 o 
   2   1  20        0.10       14.42     14.59 o 
   3   1  20        0.02       -1.72     14.01 o 
   4   1  20       32.34       -5.36     14.50 o 
   5   1  20       57.24       38.31     16.44 o 
   6   1  20        8.77       -2.47     14.33 o 
   0   2  20      473.21      461.06     45.25 o 
   1   2  20       32.86       20.02     16.21 o 
   2   2  20      146.73      119.41     20.75 o 
   3   2  20       54.86       46.78     17.01 o 
   4   2  20      243.25      242.01     25.41 o 
   5   2  20        7.81       -5.45     14.19 o 
   6   2  20      312.92      325.47     33.10 o 
   1   3  20        3.11       -7.37     14.44 o 
   2   3  20        7.61        9.05     14.98 o 
   3   3  20        5.03       13.45     15.10 o 
   4   3  20       41.47        7.45     20.87 o 
   5   3  20        4.18        4.43     15.29 o 
   6   3  20       20.65       36.05     19.27 o 
   0   4  20      297.98      317.31     39.40 o 
   1   4  20       11.88      -13.45     14.18 o 
   2   4  20      248.66      272.68     27.19 o 
   3   4  20        1.28        1.85     15.47 o 
   4   4  20      345.05      375.73     31.12 o 
   5   4  20       24.74       30.65     24.42 o 
   1   5  20       17.83       22.67     16.56 o 
   2   5  20       50.58       46.04     18.43 o 
   3   5  20        0.72        9.20     16.29 o 
   4   5  20        9.98        1.07     19.66 o 
   0   6  20      405.57      414.90     86.29 o 
   1   6  20       20.40       34.56     18.20 o 
   2   6  20      254.60      253.99     27.76 o 
   3   6  20        6.62        0.11     18.01 o 
   1   1  21      176.60      168.24     23.22 o 
   2   1  21       82.74       91.28     20.44 o 
   3   1  21      136.74      129.23     24.12 o 
   4   1  21       15.39       23.81     16.72 o 
   0   2  21       46.76       84.45     32.14 o 
   1   2  21        3.55       26.20     17.06 o 
   2   2  21        0.25       -9.77     15.00 o 
   3   2  21       68.59       59.58     19.19 o 
   4   2  21        3.72       30.76     17.65 o 
   1   3  21       70.43       63.38     19.49 o 
   2   3  21       14.51        4.65     16.76 o 
   3   3  21      367.63      400.26     33.73 o 
   0   4  21        7.14       29.17     25.44 o 
   1   4  21       33.25       15.56     18.61 o 
   2   4  21       39.99       14.98     18.34 o 
                                                 
